# Supplementary material for: LC-MS/MS analysis of lesional and normally looking psoriatic skin reveals significant changes in protein metabolism and RNA processing
Source: PLoS One. 2021 May 26;16(5):e0240956. doi: 10.1371/journal.pone.0240956 (PMC8153457; doi:10.1371/journal.pone.0240956)
Supplement: S1 File — (XLSX) [file pone.0240956.s003.xlsx]

## Sheet: S1
1	S1 Table. Proteins indentified in the samples of lesional and normally looking skin of the patients and the skin of healthy volunteers
2	gene name	pt. isoform	uniprot ID	T(u;h)	T(l;h)	T(I;u)	F(u;h)	F(l;h)	F(l;u)
3	EIF4H	short	Q15056-2	0.373377	1.5493e-07	1.51292e-06	1.30369	6.59506	5.05878
4	EIF4A1		P60842	0.122445	7.91236e-07	9.10902e-06	1.70529	5.75096	3.37243
5	EIF3F		B4DMT5	0.94654	8.34049e-07	1.70588e-07	1.0287	6.92445	6.73125
6	RPL39		P62891	0.00217817	2.14792e-06	0.00229338	8.67896	18.493	2.13079
7	LDHA		P00338	0.858483	3.25775e-06	1.21877e-05	0.986027	1.81363	1.83933
8	NACA		F8VZJ2	0.0232045	4.55675e-06	0.000357343	1.56934	3.23792	2.06323
9	RAB14		P61106	0.30268	5.98995e-06	1.09176e-05	1.36434	5.34793	3.9198
10	IDE		A0A3B3ISG5	0.787946	6.99056e-06	6.74286e-06	0.910415	21.3506	23.4516
11	TGFBI		A0A0S2Z4Q2	0.0080387	7.2034e-06	0.0681939	0.666471	0.461325	0.69219
12	FABP5		Q01469	0.19916	8.79444e-06	1.17939e-05	1.59808	22.1713	13.8738
13	S100A8		P05109	0.245938	1.12273e-05	1.40042e-05	2.23007	25.8026	11.5703
14	AKR1B10		O60218	0.978944	1.30693e-05	1.81491e-05	0.988465	12.6692	12.8171
15	S100A7		P31151	0.00799202	1.32948e-05	2.67511e-05	6.86209	80.0974	11.6725
16	SLC25A5		P05141	0.249603	1.6088e-05	2.09377e-05	1.21298	2.78788	2.29838
17	DDX5		P17844	0.45263	2.01977e-05	0.00172955	1.57208	4.74659	3.0193
18	LY6D		Q14210	0.520538	2.31943e-05	2.18315e-05	0.809709	3.17698	3.92361
19	STAT1		P42224	0.0674702	2.69366e-05	1.76104e-05	0.556775	10.8235	19.4396
20	LRRC59		Q96AG4	0.135243	2.70262e-05	0.000441277	1.47586	3.99166	2.70464
21	G3BP1		Q13283	0.542695	3.06747e-05	2.35177e-05	0.762171	3.76652	4.94183
22	RPLP2		A0A024RCA7	0.701178	3.79402e-05	0.000231301	0.901715	2.57605	2.85683
23	SBSN	2	Q6UWP8-2	0.428419	4.38695e-05	0.000124726	1.48788	10.52	7.07044
24	CALML5		Q9NZT1	0.331474	4.54384e-05	0.000590663	1.19877	2.61081	2.17792
25	IFI16		D3DUZ3	0.182462	4.86548e-05	0.000187685	1.88214	10.1528	5.39428
26	EIF3C		B4DVQ5	0.204929	5.31499e-05	0.000156534	1.52832	7.11612	4.65618
27	A2ML1		A8K2U0	0.36811	5.95711e-05	0.00266929	4.63981	26.1048	5.62627
28	PBEF1		A0A024R718	0.334919	6.38754e-05	8.70241e-05	2.1687	45.0777	20.7856
29	NT5C3		A0A090N7U2	0.554097	8.43164e-05	5.20067e-05	0.855333	5.98465	6.99687
30	S100A9		P06702	0.956852	8.77183e-05	4.28668e-05	1.04297	11.7816	11.2962
31	RPLP0		P05388	0.166795	9.20179e-05	0.000917944	1.27548	2.4722	1.93825
32	DDAH2		V9HW53	0.00045428	0.000104776	0.0456319	0.498247	0.29897	0.600044
33	NCCRP1		Q6ZVX7	0.255874	0.000119863	0.000103691	1.25017	3.54989	2.83952
34	EIF3A		Q24JU4	0.987816	0.000121422	0.000120317	1.00487	6.01351	5.98437
35	NAPA		P54920	0.916046	0.00012914	0.000145204	1.01963	4.98602	4.89003
36	HARS1		P12081	0.727557	0.000130528	0.00036469	1.17062	3.8795	3.31407
37	AHCY		A0A384MTQ3	0.00490281	0.000141586	0.000686628	1.68529	3.37107	2.0003
38	CCT8	θ	Q53HU0	0.967154	0.000145685	0.00014872	1.00704	2.84703	2.82712
39	RAB1A		P62820	0.00808954	0.000169015	0.00760239	2.88622	4.49042	1.55582
40	PSMB7		Q86U62	0.0457849	0.000169974	1.01726e-05	0.510302	2.57656	5.04909
41	CKMT1A		P12532	0.0108474	0.000189985	0.000728772	1.81804	4.83974	2.66206
42	RPS6		Q96DV6	0.255613	0.000202978	3.89894e-05	1.33933	2.61879	1.95531
43	PITPNB		P48739	0.850469	0.000210644	0.000109001	0.935826	4.21007	4.49877
44	RPS3		P23396	0.299997	0.00021217	6.16222e-05	0.859167	1.84871	2.15174
45	TCP1		P17987	0.157202	0.000215215	0.00037567	1.3383	2.69878	2.01657
46	SPTBN1		B2ZZ89	0.00049956	0.000248228	0.0582869	0.658237	0.479916	0.729093
47	YBX1		P67809	0.22681	0.000250594	0.00188363	1.30502	3.02593	2.31869
48	UCHL3		A0A087WTB8	0.179428	0.000255826	0.000812764	1.41229	3.88384	2.75003
49	TREX2	2	Q9BQ50-2	0.0890393	0.000258585	4.32512e-05	0.536812	3.7527	6.99072
50	KNG1		B4E1C2	0.00105274	0.000263914	0.131735	0.628534	0.484207	0.770375
51	ADK	3	P55263-3	0.44614	0.00026548	0.0018567	1.23053	2.48877	2.02253
52	ARPC2		Q53R19	0.568339	0.000270212	0.00039158	1.15739	2.86524	2.47562
53	RPL27		A0A024R1V4	0.198194	0.000279421	0.000111603	1.41287	2.94211	2.08236
54	IARS1		P41252	0.68031	0.000285106	0.000329506	1.16602	5.23029	4.48558
55	CLTC	2	Q00610-2	0.708355	0.00028612	0.000514163	1.04282	1.7161	1.64563
56	NARS1		O43776	0.254116	0.000291161	0.00321077	1.40163	2.77386	1.97903
57	PSME2		H0YM70	0.979175	0.000294932	0.000142911	1.00919	2.75593	2.73083
58	NPEPPS		P55786	0.615263	0.000311167	0.000183346	0.81	2.70662	3.34151
59	RAB5C		A0A024R1U4	0.10495	0.000329935	0.00501279	1.86563	3.31497	1.77686
60	RAB11B	2	Q15907-2	0.0368134	0.000330903	0.000924068	1.31676	2.8886	2.19371
61	RPL15		A0A024R2Q4	0.720454	0.000357492	0.000166182	1.05748	2.23866	2.11698
62	DHX9		Q08211	0.669749	0.000380706	0.00930727	1.29917	4.16471	3.20566
63	PSMC4		P43686	0.338225	0.000389225	0.000132756	1.2142	2.47731	2.04028
64	CRABP2		P29373	0.446663	0.000443657	0.000307856	0.760228	7.67419	10.0946
65	AGP		V9HWF6	0.0031302	0.000461407	0.352755	0.4923	0.35281	0.716657
66	PSME1	3	Q06323-3	0.0633336	0.000474403	0.000652986	1.58023	2.95889	1.87244
67	SLC25A11		I3L1P8	0.196313	0.000517156	0.0143841	1.72628	3.38908	1.96323
68	KRT10		A0A1B0GVI3	0.0579423	0.00052658	0.0461416	0.762483	0.443764	0.581999
69	CCT3		P49368	0.852338	0.00054585	0.000637433	1.02423	2.02473	1.97683
70	RPL3		P39023	0.761563	0.000552211	0.000961443	0.946522	2.26841	2.39657
71	EIF2S3		P41091	0.89844	0.00056582	1.76129e-05	1.02974	2.48071	2.40907
72	GARS		A0A090N8G0	0.200031	0.000578038	0.000270414	0.569239	4.33397	7.61362
73	HNRNPC		G3V4W0	0.0701657	0.000626138	1.69279e-05	0.802679	1.5736	1.96043
74	HNRNPA1		P09651	0.793228	0.000645348	0.000580708	0.974719	2.05763	2.111
75	HSPA8		P11142	0.43594	0.000689666	0.000283643	0.938381	1.88125	2.00478
76	SPTAN1		Q13813	0.00016549	0.000694221	0.0579493	0.747561	0.550231	0.736035
77	RPL26		Q6IBH6	0.432579	0.000718263	0.000153066	1.16907	2.33519	1.99748
78	EIF2S1		Q53XC0	0.203776	0.000723846	0.000130947	0.598426	2.4715	4.13001
79	NUCB1		Q53GX6	0.0692326	0.00072592	0.0421169	2.17882	4.03818	1.85338
80	RPL35		P42766	0.546081	0.000763381	0.000826011	1.09382	2.05683	1.8804
81	EIF3L	2	Q9Y262-2	0.71309	0.00078946	7.10337e-05	1.1729	3.30854	2.82081
82	PSMD2		Q13200	0.341569	0.000798415	0.00100986	1.3194	6.36566	4.82465
83	PNP		V9HWH6	0.00185609	0.00080892	0.00458503	1.5958	3.32708	2.08489
84	EEF1D		P29692	0.828667	0.000822909	0.000255644	0.959204	2.32383	2.42266
85	CCT4		A8K3C3	0.117301	0.000877552	0.00108976	1.45537	3.00286	2.0633
86	ALDH2		A0A384NPN7	0.251707	0.000881428	0.000881121	1.29965	2.19983	1.69263
87	A1BG		V9HWD8	0.00262508	0.000923894	0.165758	0.443452	0.296179	0.667894
88	YARS		A0A0S2Z4R1	0.264038	0.000956406	0.000512955	0.715556	3.97695	5.55784
89	RPN2	2	P04844-2	0.602822	0.000967648	0.000955341	1.25414	2.8809	2.2971
90	IVL		P07476	0.296766	0.00100712	0.00230253	2.12136	14.8124	6.98251
91	PABPC1		P11940	0.53909	0.00101493	0.00103396	1.24632	3.88884	3.12026
92	P4HB		P07237	0.163823	0.00102951	0.000472262	0.800608	2.16354	2.70237
93	IMPDH2		H0Y4R1	0.609778	0.00103982	0.000852684	0.752184	4.07739	5.42074
94	EEF1G		Q53YD7	0.203788	0.0010489	0.000163469	0.829073	2.00405	2.41722
95	CYCS		C9JFR7	0.134596	0.00107648	0.043503	2.25777	4.66987	2.06835
96	seTCTP		A0A0P1J1R0	0.93585	0.00108567	0.000522804	1.02717	4.08873	3.98056
97	RPS21		Q8WVC2	0.0868258	0.00111512	0.003448	1.46007	2.42092	1.65809
98	EIF4E		Q32Q75	0.954969	0.00114969	0.0185798	1.03504	2.6568	2.56686
99	TARDBP		Q13148	0.93354	0.00115015	0.00392475	1.02999	2.35811	2.28944
100	PSMA5		Q5U0A0	0.655437	0.00116252	0.00111486	1.05655	1.71919	1.62718
101	RPSA		C9J9K3	0.802101	0.0011775	0.00284171	1.03865	1.93099	1.85913
102	TYMP		P19971	0.104284	0.00124703	0.00189665	2.84232	29.5575	10.3991
103	SERBP1	3	Q8NC51-3	0.478431	0.0012746	0.000923467	1.22178	3.53138	2.89037
104	ALDH7A1	2	P49419-2	0.831232	0.0013198	0.00248202	0.926006	2.59339	2.80062
105	PRKDC		P78527	0.0661249	0.00132721	0.00263352	1.50666	6.23061	4.13538
106	SBSN		Q6UWP8	0.567025	0.0013316	0.0177753	1.19301	2.22956	1.86885
107	CTSD		P07339	0.156049	0.00142622	0.0272662	1.32087	1.93291	1.46337
108	CCT5		P48643	0.806657	0.00143684	0.00325991	1.07421	2.68043	2.49526
109	TGM3		Q08188	0.00187167	0.00144394	0.0050797	5.21716	23.3644	4.47837
110	FTL		A0A384MDR3	0.00490121	0.00145922	0.35358	0.53569	0.471763	0.880665
111	DDX39B	2	Q13838-2	0.93616	0.00147359	0.00232076	1.01725	1.91454	1.88207
112	C9orf88		A0A024R872	0.917179	0.00150267	0.00901593	1.03723	2.42313	2.33615
113	ARPC3		Q2LE71	0.836238	0.00152602	0.0103742	1.12639	3.29304	2.92354
114	RPS20		P60866	0.183841	0.00153283	1.1287e-06	1.36491	2.17107	1.59064
115	RPL4		P36578	0.841675	0.00153307	0.00043508	1.04847	2.51907	2.40263
116	XRCC6		A0A024R1N4	0.879474	0.00156371	0.0127997	1.03664	1.84452	1.77932
117	VDAC3		Q9Y277	0.370853	0.00167658	0.0286556	1.46505	2.58988	1.76778
118	GC		P02774	0.00812931	0.00168489	0.0325056	0.561869	0.395791	0.704418
119	FLG2		Q5D862	0.232271	0.00171487	0.0956161	0.74813	0.31019	0.41462
120	STIP1		V9HW72	0.786413	0.001722	0.00202624	0.94016	2.5923	2.7573
121	SERPINB5		A0A024R2B6	0.391126	0.00173276	0.0256562	1.1756	1.70779	1.4527
122	GSTP1		V9HWE9	0.716035	0.0017352	0.0182034	1.07911	1.74048	1.61289
123	ARG1		P05089	0.0599417	0.00173848	0.000218181	0.303367	3.19398	10.5285
124	MYH14		Q7Z406	0.0119774	0.00173936	0.216909	0.538948	0.293681	0.544915
125	SUI1		Q6IAV3	0.825915	0.00192614	0.00694438	1.08577	2.26367	2.08485
126	RPS23		A8K517	0.255979	0.00194112	0.000469256	0.850681	1.94393	2.28514
127	DEK		P35659-2	0.0258695	0.00195448	0.298028	2.52356	3.321	1.316
128	OGN		A8K0R3	0.369481	0.00195949	0.0589147	0.782227	0.334975	0.428233
129	RPL36		Q9Y3U8	0.111584	0.00196227	0.0393458	2.47368	4.47173	1.80773
130	STAT3	3	P40763-3	0.55476	0.00196469	0.0028283	1.30048	8.28066	6.3674
131	RPS13		P62277	0.751035	0.00196503	0.00171234	0.955243	1.65514	1.73269
132	EIF3S2		Q5U0F4	0.721452	0.00205312	0.00368958	0.932958	1.89222	2.02819
133	AP2M1	2	Q96CW1-2	0.0810003	0.00206063	0.0569712	2.97859	6.35849	2.13473
134	QARS1		P47897	0.318899	0.00206724	0.000401503	0.545841	2.88508	5.28558
135	NPM1		A0A0S2Z491	0.726364	0.00210415	0.000858623	1.03838	1.70114	1.63827
136	HLA-A		A0A0U5PYZ0	0.233937	0.00210769	0.0220947	1.28093	1.76184	1.37544
137	RPL18		A0A024QZD1	0.64883	0.002135	0.000959171	0.912445	2.07891	2.2784
138	RPS11		P62280	0.157243	0.00214623	0.00113904	1.39502	2.30586	1.65292
139	SCCA1/SCCA2	fusion	Q5K684	0.129753	0.00216118	0.00198519	0.519921	35.5974	68.4669
140	RPS18		P62269	0.927468	0.00218387	8.08197e-05	1.01891	1.90005	1.8648
141	PTBP1		P26599	0.551979	0.00222416	0.00779301	1.25384	2.54146	2.02695
142	PPP2R1A		A8K7B7	0.502403	0.0022593	0.00128478	1.18306	2.22004	1.87652
143	LAP3	2	P28838-2	0.00331644	0.00227586	0.000124912	0.537548	2.01932	3.75654
144	PSMB8		Q6FHU0	0.105606	0.00244384	0.0173043	2.73697	8.75408	3.19845
145	KRT23		A0A024R1X9	0.479612	0.00247302	0.000357977	1.28596	2.78579	2.16632
146	RACK1		P63244	0.750202	0.00252622	0.000939496	1.08198	2.34012	2.16281
147	HSP90AB1		A0A024RD80	0.587121	0.00258096	0.000725626	0.920603	2.02979	2.20485
148	HNRNPD		H0Y8G5	0.518903	0.00260463	0.00346432	0.906646	1.49209	1.64573
149	TMED10		A0A024R6I3	0.111886	0.00266253	0.000343092	0.701136	1.64429	2.34518
150	COL1A2		A0A087WTA8	0.288326	0.00266473	0.279287	0.626553	0.283537	0.452535
151	SSR4		P51571	0.470337	0.00267905	0.000525575	0.648809	2.9457	4.54017
152	POSTN	5	Q15063-5	0.0723228	0.00269949	0.197494	0.49759	0.192571	0.387007
153	ETF1		P62495	0.486597	0.00277108	0.0018474	0.811549	3.38817	4.17494
154	CDC37		A0A024R7B7	0.599029	0.00281795	0.0028185	0.757555	3.02632	3.99485
155	S100A16		Q96FQ6	0.649801	0.00285445	0.00367204	1.06808	1.61434	1.51144
156	RPL7		P18124	0.192051	0.00296034	0.0133811	1.23375	2.22485	1.80332
157	RPS5		M0R0F0	0.460681	0.00297158	0.000232822	0.876717	1.87774	2.14178
158	GSDMA		Q96QA5	0.274016	0.00307947	0.00446753	1.58417	11.2107	7.07671
159	PSMA6		A0A140VK44	0.162253	0.00312202	0.00101632	1.39214	2.08878	1.50041
160	KRT77		Q0IIN1	0.0447137	0.00314167	0.0055958	0.412386	0.0427852	0.10375
161	RPL9		Q53Z07	0.394408	0.00318098	0.00134464	1.23292	2.1663	1.75705
162	IL36G		Q9NZH8	0.283336	0.00320153	0.00237039	0.770741	5.84762	7.58701
163	RPL17		J3QQT2	0.985348	0.00325784	0.000669592	1.00293	1.72484	1.7198
164	IL1RN	2	P18510-2	0.264604	0.00338739	0.0229222	1.56774	2.89752	1.84821
165	SKP1		E5RJR5	0.233776	0.00341974	0.0395112	1.61217	3.12708	1.93967
166	PCBP2	4	Q15366-4	0.00926818	0.00358726	0.00160371	0.581731	3.81887	6.56466
167	CBX3		A4D177	0.0112257	0.00365035	0.124409	2.07638	2.84999	1.37258
168	HPX		P02790	0.0222008	0.00373514	0.31047	0.663932	0.554357	0.83496
169	PSMD11		O00231	0.214375	0.00374012	0.00623239	1.22225	3.04372	2.49026
170	KIF5B-ALK		C1PHA2	0.541493	0.00374469	0.00563139	1.1749	2.54288	2.16434
171	HRG		P04196	0.0022051	0.00381233	0.554838	0.263773	0.317514	1.20374
172	RAB7A		A0A158RFU6	0.961547	0.00387135	0.00268259	1.01853	2.64744	2.59928
173	ACTR3		A0A024RAI1	0.75527	0.00389577	0.0106644	1.09094	2.84943	2.61191
174	CSTB		Q76LA1	0.500619	0.00394653	7.07544e-05	1.13169	1.80456	1.59457
175	S100A2		P29034	0.457196	0.00395902	0.00358363	0.709041	17.6306	24.8655
176	CCT2		V9HW96	0.633748	0.00408613	0.00320373	1.12092	2.51375	2.24257
177	DPYSL3		Q8IXW6	0.0836666	0.00425215	0.00233267	0.697983	0.376809	0.539855
178	SOD2		P04179	0.254926	0.00425694	0.0131379	1.46152	3.04275	2.08191
179	RPS9		A0A024R4M0	0.912147	0.00428284	0.00123777	1.0201	2.02747	1.98753
180	HBA2	mutant	Q4ZGM8	0.423978	0.00429438	0.106146	0.777915	0.365476	0.469815
181	PHB		Q6PUJ7	0.145078	0.00429681	0.00931103	1.61329	2.8708	1.77947
182	DDX48		A0A024R8W0	0.724407	0.00436918	0.00049848	0.886917	2.47449	2.78999
183	PGM2		Q96G03	0.464209	0.00441159	0.017388	1.61897	5.54345	3.42406
184	MAGOHB		F5H6N1	0.938592	0.00442313	0.029953	1.03873	2.13443	2.05484
185	SERPINB3		P29508	0.129573	0.00447789	0.00486989	2.0162	67.8554	33.6551
186	ME1		P48163	0.418119	0.00462509	0.0383132	1.53483	3.95038	2.57382
187	ARCN1		B0YIW5	0.0519801	0.00465524	0.000143076	0.339442	2.75149	8.10591
188	HSPA4		P34932	0.688536	0.00469178	0.00927836	1.32199	3.65606	2.76557
189	PLA2G4D		Q86XP0	0.558416	0.00475226	0.0066313	1.23355	5.3391	4.32824
190	hnRNPK	3	P61978-3	0.886576	0.00476388	0.0016208	1.02721	1.68101	1.63648
191	RAB2		A0A024R7V6	0.148359	0.0049467	0.00521119	0.646104	1.7472	2.70421
192	SFPQ		Q9BSV4	0.873992	0.00505898	2.79003e-05	0.965332	1.89172	1.95966
193	HNRNPL		Q6NTA2	0.487621	0.00507412	0.00632892	1.2325	3.78469	3.07075
194	KRT10		P13645	0.238503	0.00516454	0.0299727	0.858915	0.560617	0.652704
195	ABI3BP		Q7Z7G0	0.124793	0.00517066	0.156328	0.581869	0.294418	0.505987
196	COL1A1		D3DTX7	0.396731	0.00517576	0.263491	0.699272	0.338119	0.483531
197	PAFAH1B1		P43034	0.688	0.00538187	0.00115063	0.862384	2.22539	2.58051
198	C9		P02748	0.0487327	0.0053917	0.215592	0.499079	0.282226	0.565493
199	SNRPD1		J3QLI9	0.1875	0.00540374	0.0135339	1.48877	4.54034	3.04973
200	RPS7		P62081	0.737842	0.00540976	0.00101825	1.09441	2.35769	2.1543
201	ALDOC		A0A024QZ64	0.177435	0.00554266	0.0756738	2.97723	7.35735	2.47121
202	RPS17		P08708	0.695071	0.00558762	0.0064842	1.11533	3.62939	3.25411
203	HSPD1		P10809	0.720899	0.00575806	0.00125178	1.06015	1.63999	1.54694
204	AP2B1	2	P63010-2	0.633904	0.00591094	8.48461e-05	0.803872	2.33572	2.90559
205	MAT		A0A140VJP5	0.827931	0.00592355	0.0283288	1.11013	2.28739	2.06048
206	C1S		A0A087X232	0.0328668	0.00593669	0.325574	0.520866	0.37298	0.716077
207	RPL10A		P62906	0.304137	0.00600709	0.00200072	0.892956	1.68503	1.88702
208	SF3A1		A0A024R1K8	0.247346	0.0060541	0.00143972	0.754532	2.57906	3.4181
209	MTHFD1		V9GYY3	0.225549	0.00605716	0.0287657	1.63761	3.99283	2.43821
210	CCT7		Q6IBT3	0.261102	0.00612227	0.0115129	1.18472	2.04744	1.72821
211	ATP2A2	5	P16615-5	0.0581066	0.00620993	0.000921312	0.592185	2.37772	4.01517
212	RPL6		Q8TBK5	0.128039	0.00622699	0.00138405	0.795164	1.87163	2.35377
213	TRIM25		Q59GW5	0.827548	0.00628167	0.00469954	0.940161	3.08063	3.2767
214	C8A		P07357	0.197196	0.00634593	0.294174	0.707492	0.456806	0.64567
215	PGK1		V9HWF4	0.42622	0.00644955	0.0149929	1.08672	1.45763	1.34131
216	ILF2		B4DY09	0.505259	0.00651212	0.0374862	1.73655	5.65026	3.25372
217	PSMA3	2	P25788-2	0.678012	0.00657478	0.000609838	1.09506	1.82253	1.66432
218	RPS14		A0A2R8Y811	0.666295	0.00659286	0.00172751	0.861882	2.00741	2.3291
219	RPS27		P42677	0.869178	0.00660863	0.00402149	0.895258	3.80694	4.25233
220	Immunglobulin heavy chain variable region		Q0ZCH9	0.0189058	0.00665917	0.345596	0.347362	0.18303	0.526914
221	DNAJB1		Q6FI51	0.716946	0.00672925	0.0138123	0.828122	2.17031	2.62076
222	RPL18A		M0R117	0.261561	0.00674879	0.00740927	1.27214	2.04101	1.6044
223	TNXB		A0A3B3ISX9	0.580028	0.00682265	0.0209317	0.896604	0.374353	0.417524
224	RPS25		P62851	0.417435	0.0068984	0.00708279	1.29011	2.56952	1.9917
225	RAB6A		P20340	0.989352	0.00695584	0.00897051	1.0097	3.11911	3.08913
226	CCT6A		Q59ET3	0.462501	0.00695606	0.00210511	1.19693	2.24093	1.87223
227	CMA1		P23946	0.765302	0.00702504	0.0102341	1.06827	0.442317	0.414048
228	RPS2		P15880	0.86316	0.00714565	0.00012009	1.03731	1.80681	1.74183
229	ATP5PB		Q5QNZ2	0.4841	0.00728203	0.0215071	1.26133	2.41892	1.91775
230	EZR		P15311	0.528927	0.00732303	0.021706	1.07381	1.64107	1.52827
231	TPPP3		Q9BW30	0.400254	0.00748532	0.00395872	1.16487	0.369802	0.317463
232	HNRPF		A0A024R7T3	0.784079	0.00761459	0.00234811	1.07071	2.17887	2.03498
233	CFL1		V9HWI5	0.153898	0.0077223	0.0172954	1.22837	2.20604	1.79591
234	LTA4H		A0A140VK27	0.294637	0.0079388	0.0154704	1.44201	3.65741	2.53633
235	COTL1		Q14019	0.66765	0.00795357	0.00395132	0.822264	3.25336	3.95659
236	PSMD6		Q15008	0.972335	0.00822432	0.00842174	0.993427	4.49564	4.52538
237	ATP5IF1		Q9UII2	0.0449861	0.0083518	0.339926	1.95104	2.33012	1.1943
238	SRSF2		J3KP15	0.0899381	0.00838926	0.0513025	1.64763	2.45507	1.49007
239	DDX21		Q9NR30	0.763043	0.0085115	0.0363863	1.08231	1.97421	1.82407
240	COX4I1		P13073	0.198238	0.00854989	0.00524294	1.39404	2.15996	1.54943
241	EEF1A1		Q6IPS9	0.954214	0.00857012	0.00098564	0.985562	1.9302	1.95847
242	PSMC3		R4GNH3	0.993235	0.00866974	0.0284823	1.00309	2.09701	2.09055
243	TUBA4A	4	P68366-2	0.285585	0.00878334	0.0380157	1.33698	1.92293	1.43827
244	BRWD1	1	Q59ER5	0.295719	0.00887013	0.0216194	1.27448	1.75846	1.37975
245	HYOU1		A0A494C039	0.437287	0.00887139	0.0119365	1.33244	3.06654	2.30144
246	CNN3	3	Q15417-3	0.830221	0.00894786	0.0887368	1.08585	1.88826	1.73897
247	ATP6V1E1		Q53Y06	0.342657	0.00897266	0.0133501	1.32473	2.61125	1.97116
248	SLC25A6		Q6I9V5	0.25531	0.00905737	0.0701313	1.67699	3.10144	1.84941
249	IGv domain-containing protein		B7ZMG8	0.0128571	0.00914583	0.562073	0.382704	0.322624	0.843012
250	SEPTIN11		D6RGI3	0.0058892	0.00915607	0.390572	0.355027	0.534301	1.50496
251	GDI2		Q6IAT1	0.580631	0.00927462	0.00113204	1.12897	1.73563	1.53735
252	IL36RN		C9JTH1	0.241642	0.00946915	0.00419843	0.618776	4.17885	6.75342
253	FKBP3		Q00688	0.454891	0.00955353	0.0548837	1.31864	2.32552	1.76357
254	HMOX1		Q6FH11	0.959153	0.00958818	0.00918559	0.981857	3.79451	3.86463
255	LCN2	2	P80188-2	0.484051	0.00963719	0.0064979	0.44394	12.0288	27.0955
256	HSPA1B		A8K5I0	0.1134	0.00964232	0.103555	0.851856	0.692264	0.812654
257	XRCC5		P13010	0.119995	0.00964477	0.0605904	1.55011	2.53329	1.63427
258	APOA4		P06727	0.103053	0.00965656	0.0474888	0.68362	0.418095	0.61159
259	HSPB6		A0A1X7SC65	0.0289543	0.00966052	0.0696576	0.463487	0.298446	0.643915
260	ANXA2		P07355	0.122359	0.00972278	0.0307128	0.876785	0.723663	0.825359
261	ITGB4	Beta-4D	P16144-4	0.200463	0.00977914	0.018948	0.694791	0.337705	0.486052
262	STMN1		B5BU83	0.685769	0.00978069	0.0140922	1.14637	2.18208	1.90347
263	HNRNPM		P52272	0.621716	0.00984239	0.00315838	0.958496	1.49657	1.56138
264	H2BC21		Q16778	0.416754	0.00989586	0.0105773	0.896163	0.645738	0.720559
265	H2BC10		P62807	0.929789	0.00989863	0.0104312	1.02868	0.263388	0.256044
266	EEF1B2		A0A024R3W7	0.885502	0.00999682	0.00655492	1.04238	2.47921	2.37841
267	FBLN2		Q86V58	0.107792	0.0100935	0.0179333	0.60667	0.29799	0.491189
268	ALDOA		V9HWN7	0.993686	0.0104761	0.00667921	1.00078	1.67524	1.67394
269	PSMA2		Q53GF5	0.388043	0.0106701	0.0313725	1.62288	5.64127	3.47608
270	EPRS1		P07814	0.960458	0.0107532	0.00674124	0.984175	2.76944	2.81397
271	SULT2B1	2	O00204-2	0.625412	0.0109021	0.00848689	1.35477	3.85447	2.84512
272	COPE		Q53HJ6	0.34561	0.0109765	0.000601324	0.663505	2.16703	3.26603
273	HNRNPU		Q00839	0.640994	0.0110032	0.0141877	0.924805	1.58765	1.71674
274	RPS3A		Q6NXR8	0.231396	0.0110057	0.00243202	0.875358	1.59247	1.81922
275	RPL14		Q6IPH7	0.614744	0.0110648	0.00499198	0.927159	1.70476	1.8387
276	YWHAZ		D0PNI1	0.802878	0.0112085	0.0116462	1.02002	1.28654	1.26129
277	SYNCRIP		Q05CK9	0.48051	0.0112753	0.014428	1.25504	4.55175	3.62677
278	HK1	3	P19367-3	0.194792	0.0112976	0.0387301	1.17895	1.525	1.29352
279	KRT1		H6VRG2	0.334348	0.0114534	0.0544632	0.877177	0.576573	0.657305
280	HNRNPAB		D6R9P3	0.186528	0.0115829	0.0811355	1.61193	2.33344	1.44761
281	AST		B3KUZ8	0.282102	0.0118655	0.0526174	1.48783	2.96127	1.99033
282	VIM		P08670	0.0772686	0.0123298	0.0229737	0.762621	0.605582	0.794081
283	RPL29		A0A024R326	0.973831	0.0130289	0.00460771	1.00627	1.87237	1.86071
284	EL52		K9JA46	0.306564	0.0131243	0.000929831	0.839415	1.55452	1.8519
285	SERPINB7	2	O75635-2	0.946507	0.013525	0.0150421	1.02602	3.19834	3.11724
286	BCAP31		Q53HT6	0.652128	0.0141019	0.000308922	0.810984	2.22088	2.73851
287	COL6A3	4	P12111-4	0.502955	0.0144351	0.0131014	0.758621	0.125356	0.165242
288	CLIC3		Q6FGP1	0.27738	0.0145488	0.00618049	0.79772	1.95385	2.44929
289	S100P		P25815	0.300049	0.0147415	0.00497982	0.559756	4.02741	7.19494
290	YWHAQ		P27348	0.251543	0.0147865	0.000609198	0.849603	1.47632	1.73766
291	ITIH4		B2RMS9	0.0409274	0.014937	0.051839	0.519593	0.377218	0.725988
292	SEPTIN7		Q16181	0.0205076	0.0149747	0.391147	0.722236	0.658113	0.911216
293	APOA2		V9GYE3	0.115016	0.0151831	0.0802364	0.622009	0.37812	0.607902
294	APOE		A0A0S2Z3D5	0.0490248	0.0152177	0.0386784	0.546055	0.392203	0.718249
295	DPYSL2		Q16555	0.104747	0.0153718	0.0676145	0.851057	0.662844	0.778848
296	LAD1		O00515	0.714955	0.0156597	0.00770308	1.25143	2.87181	2.29483
297	SARS		Q0VGA5	0.946744	0.0156708	0.0250639	1.01746	2.22645	2.18824
298	OLA1		Q9NTK5	0.235305	0.0157118	0.137559	2.07527	4.31578	2.07962
299	HDGF		P51858	0.187138	0.0157919	0.0797888	1.40432	2.2926	1.63254
300	EIF5B		Q8N5A0	0.165459	0.0158676	0.00252671	0.646877	1.95401	3.02069
301	FLG		P20930	0.0864374	0.0158891	0.291297	0.732335	0.495652	0.676811
302	RPS19		B0ZBD0	0.896155	0.0159859	0.0167339	1.02186	1.46932	1.43788
303	KRT80	2	Q6KB66-2	0.750467	0.0161418	0.0138379	0.891085	1.79384	2.01309
304	GLTP		F5H0U5	0.288781	0.0162084	0.00259793	0.735869	2.19536	2.98336
305	RPL27A		P46776	0.350739	0.0162408	0.0118642	1.29381	1.94732	1.5051
306	RPS16		P62249	0.514253	0.0162413	0.00603523	1.20254	1.94048	1.61366
307	TDRD11		B2R5U1	0.099714	0.0165658	0.000959219	0.569451	1.84256	3.23567
308	HEL57		V9HWH1	0.755037	0.0166888	0.00614059	0.904741	2.49978	2.76298
309	ALYREF		Q86V81	0.877789	0.0168589	0.0264731	1.01852	1.59625	1.56722
310	EIF6		P56537	0.624599	0.0170702	0.00862003	1.2586	2.50832	1.99295
311	RPL5		A2RUM7	0.104897	0.0172193	0.00199331	0.762477	1.69936	2.22874
312	RPS24		P62847-2	0.99667	0.0174012	0.0171542	0.99922	2.03091	2.0325
313	Myosin-reactive immunoglobulin light chain variable region		Q9UL78	0.359145	0.0176089	0.0176995	0.686153	0.125136	0.182373
314	PSMB1		Q53FT8	0.990126	0.0176626	0.0128381	1.00423	2.12471	2.11577
315	ASPRV1		Q53RT3	0.203792	0.0176635	0.105676	2.33971	5.47415	2.33967
316	ATP1B3		D3DNF9	0.390021	0.0177956	0.0849936	1.42333	2.89645	2.03497
317	SAMHD1		Q9Y3Z3	0.336007	0.0178318	0.0305634	1.61785	3.339	2.06385
318	PSMA4		P25789	0.142122	0.0184416	0.000214552	0.530509	1.8223	3.43499
319	HEL111		E9KL36	0.0652648	0.0184669	0.0951106	0.863313	0.626063	0.725187
320	KARS1		Q15046	0.79413	0.0185668	0.0261231	1.09608	2.52135	2.30034
321	RPL35A		P18077	0.958006	0.0185844	0.00994144	0.97797	3.07095	3.14013
322	CSTA		P01040	0.961232	0.0187	0.0135651	0.983739	2.33315	2.37171
323	GPI		A0A1W6AYU6	0.103915	0.0187351	0.00120708	0.789302	1.56655	1.98473
324	PDHB	3	P11177-3	0.304662	0.019239	0.276437	1.48517	2.04753	1.37865
325	NHP2L1		Q6FHM6	0.415836	0.0194658	0.214487	1.56554	2.61459	1.67009
326	POR		P16435	0.69425	0.0200991	0.0110227	0.914419	2.39294	2.6169
327	PIG59		A8YXX4	0.291071	0.0201121	0.0229679	1.3164	12.3803	9.40466
328	PHB2		F5GY37	0.484981	0.0202677	0.00381021	1.12202	1.5081	1.34409
329	ENO1		P06733	0.347486	0.020682	0.0018376	0.892068	1.42703	1.59968
330	CALML3		P27482	0.109816	0.0211307	0.00368865	0.139875	4.1313	29.5356
331	RPS28		B2R4R9	0.168214	0.0211665	0.000513149	0.501524	2.02614	4.03996
332	TNC		A7MBN2	0.957035	0.0212383	0.00548482	0.953005	3.38823	3.55531
333	PC4		Q6IBA2	0.439852	0.0213056	0.00533797	0.819534	2.04667	2.49736
334	RPS8		Q5JR94	0.59157	0.0213177	0.0056349	0.918273	1.61627	1.76012
335	LDHB		Q5U077	0.831157	0.0214319	0.00537874	1.02352	1.3555	1.32434
336	ATL3		Q6DD88	0.952446	0.021568	0.0416021	1.02238	2.43046	2.37727
337	ARPC4		P59998	0.860051	0.0216121	0.00375722	0.97353	1.4406	1.47977
338	TUBB2C		Q8IZ29	0.996506	0.0217186	0.00478928	0.999405	1.41467	1.41551
339	CTSB		P07858	0.941664	0.021878	0.0225716	0.959706	3.74355	3.90072
340	SRSF3	2	P84103-2	0.614922	0.0218805	0.00768014	0.743955	2.34066	3.14623
341	RPS4X		Q96IR1	0.697114	0.0227615	0.000820377	0.916532	1.68654	1.84014
342	VAMP8		Q9BV40	0.471999	0.0228323	0.00449729	0.845968	1.84518	2.18114
343	APOA1		A0A024R3E3	0.130621	0.0229971	0.0959516	0.629786	0.397392	0.630996
344	LUM		Q53FV4	0.227988	0.0234356	0.000687042	0.691542	0.347463	0.502447
345	BZW1	2	Q7L1Q6-2	0.0427452	0.0237993	1.18638e-06	0.308614	1.85485	6.01024
346	ATP5MG		O75964	0.164644	0.0238661	0.474492	2.24316	2.96865	1.32342
347	COL6A1		A0A087X0S5	0.152544	0.0239603	0.0534041	0.685667	0.45099	0.65774
348	HSPA5		P11021	0.1278	0.0241603	0.00164826	0.777901	1.56688	2.01423
349	ATIC		V9HWH7	0.49835	0.0245211	0.00766778	1.18869	1.74221	1.46565
350	RPL32		D3YTB1	0.728875	0.0245985	0.0141696	0.947876	1.57464	1.66123
351	G6PD	long	P11413-2	0.669515	0.0246198	0.0366143	1.19236	2.62191	2.19892
352	RPL10		X5D2T3	0.405509	0.0246365	0.0175095	0.893371	1.59669	1.78726
353	CAP1		B2RDY9	0.750637	0.024833	0.00261651	1.06806	1.63227	1.52826
354	ATP6V1B2		A0A140VK65	0.610419	0.0249417	0.0198739	0.831339	4.27324	5.14019
355	SERPIND1		P05546	0.0407152	0.0250104	0.417335	0.534205	0.433753	0.811961
356	S100A7A		Q86SG5	0.204767	0.0251698	0.0217653	0.716138	8.92156	12.4579
357	PSMC5	2	P62195-2	0.114049	0.025415	0.00163312	0.531225	1.57949	2.9733
358	RPL30		E5RI99	0.466262	0.0255029	0.0253563	1.1892	1.97629	1.66187
359	V-kappa-3		A0N5G5	0.54695	0.0256447	0.116388	0.743142	0.196839	0.264874
360	RPL28		P46779	0.517082	0.0261802	0.0181964	0.879482	1.59202	1.81018
361	PCBP1		Q53SS8	0.29483	0.0262673	0.0277999	1.25686	1.74189	1.38591
362	UBA52		P62987	0.435761	0.0266315	0.0129863	0.932613	1.25317	1.34371
363	LCP1		V9HWJ7	0.132103	0.0267032	0.00165547	0.7277	1.64765	2.26418
364	ASPN		Q9BXN1	0.426388	0.0270185	0.115234	0.735088	0.33089	0.450137
365	RPL7A		P62424	0.482713	0.0271311	0.0252506	1.13021	1.74014	1.53965
366	YWHAG		P61981	0.724047	0.027211	0.0243475	1.02273	1.25185	1.22403
367	CP		A5PL27	0.0211971	0.0274601	0.770801	0.520327	0.492431	0.946388
368	NSF		I3L0N3	0.528203	0.0274795	0.00834859	0.834076	1.84189	2.2083
369	SERPINC1		A0A024R944	0.0582759	0.0275832	0.114562	0.556866	0.437665	0.785943
370	LMNB2		Q03252	0.0534323	0.0276236	0.429054	0.78841	0.70885	0.899088
371	PGAM1		Q6P6D7	0.736852	0.027763	0.0295455	0.966572	1.25779	1.30129
372	RPS15		K7EM56	0.436943	0.0279486	0.0356571	1.2169	2.2164	1.82135
373	NME2	3	P22392-2	0.577069	0.0281773	0.00409002	0.880802	1.63422	1.85538
374	IBM-B2 heavy chain variable region		A0A125QYY9	0.0993008	0.0286406	0.589516	0.326904	0.186322	0.569959
375	CSNK1A1	2	P48729-2	0.682827	0.0291428	0.0120886	0.873079	2.31227	2.64841
376	SPCS2		E9PRB9	0.372211	0.0294071	0.121326	1.22254	1.89762	1.55219
377	HP		P00738	0.0422342	0.029613	0.717948	0.465871	0.407426	0.874546
378	DYNC1H1		Q14204	0.92597	0.0307478	0.0438073	1.03234	2.14676	2.0795
379	DF		Q6FHW3	0.216562	0.0309229	0.028972	0.61606	0.297934	0.483611
380	CKB		V9HWH2	0.599359	0.0312316	0.1135	0.890843	0.52453	0.588803
381	BGN		A6NLG9	0.135833	0.0314247	0.301164	0.474778	0.263993	0.556036
382	HEL2		V9HW98	0.985741	0.0316458	0.00411132	1.00157	1.22101	1.2191
383	FN1		A0A024R462	0.0434274	0.0316517	0.531242	0.524916	0.439041	0.836404
384	HNRNPA0		Q13151	0.0561558	0.031697	0.00111459	0.776412	1.30294	1.67815
385	HIST1H1E		A3R0T8	0.447856	0.031702	0.0262145	0.879476	0.625776	0.711533
386	HIST1H2AK		A4FTV9	0.941666	0.0320546	0.0217423	0.971502	0.242209	0.249315
387	FLG		Q59H78	0.11876	0.032188	0.302212	0.518816	0.329462	0.635026
388	LGALS3		Q86TY5	0.810357	0.0328615	0.00370495	0.964138	0.606262	0.628813
389	MYO1D		J3QRN6	0.0532743	0.0329798	0.000618775	0.61788	1.47868	2.39315
390	ANPEP		A0A024RC61	0.888822	0.0331666	0.0267656	0.939598	2.01681	2.14647
391	EIF3D	2	O15371-2	0.829671	0.0332077	0.00312589	0.907877	2.0861	2.29778
392	EIF4G1		B2RU10	0.416219	0.033393	0.0285983	0.858444	4.74076	5.5225
393	DDX3X		A0A0D9SF53	0.89449	0.0335256	0.0256235	0.954472	2.30885	2.41898
394	FH	cytoplasmic	P07954-2	0.543704	0.0340211	0.0065193	0.874982	1.64113	1.87562
395	OLFML1		Q6UWY5	0.973227	0.0342566	0.0531914	1.0102	0.470446	0.465693
396	RARS1		P54136	0.263398	0.0344951	0.0133239	0.67296	2.83083	4.20653
397	C1R		F5H2D0	0.185187	0.0346678	0.300315	0.723398	0.584174	0.807541
398	HNRNPA2B1		P22626	0.823292	0.0348117	0.0143501	0.968556	1.42055	1.46666
399	COL6A3		D9ZGF2	0.235241	0.0348553	0.0240411	0.739772	0.474241	0.641064
400	KRT16		P08779	0.834262	0.0349169	0.0355366	1.14979	25.4656	22.1481
401	RUVBL2		Q9Y230	0.912641	0.0352559	0.0325958	1.03582	3.41105	3.29307
402	DDOST	3	P39656-3	0.914761	0.0354494	0.027644	0.958164	3.26017	3.40252
403	CNDP2		Q96KP4	0.713823	0.0354646	0.0119891	0.83264	2.74648	3.29853
404	YWHAH		A0A024R1K7	0.0855342	0.0357989	0.274824	1.69583	2.01513	1.18828
405	PSMA1		P25786	0.792458	0.0366346	0.0013573	0.90998	1.87186	2.05703
406	DCN		Q6FH10	0.340605	0.0367566	8.39184e-05	0.759286	0.402113	0.529594
407	CES1	3	P23141-3	0.0733157	0.0374791	0.307201	0.241826	0.121589	0.502797
408	C3		V9HWA9	0.0461793	0.0380468	0.551394	0.567266	0.517431	0.91215
409	PPP1CA		P62136	0.967246	0.0381139	0.0393909	1.01596	1.6746	1.64829
410	ATP6V1A		P38606	0.479061	0.0386551	0.0667077	1.31579	3.11665	2.36866
411	TPM3		A0A0S2Z4G4	0.0263218	0.0388287	0.000520751	0.789676	1.25363	1.58752
412	NAP1L4		A0A2U9QGI0	0.852957	0.0390844	0.0311483	1.04726	1.55086	1.48087
413	CHMP4B		Q9H444	0.155203	0.0391392	0.282875	1.74508	2.5651	1.46991
414	SUMO2	2	P61956-2	0.996776	0.0393685	0.00548468	1.00106	1.68065	1.67887
415	COL1A1		P02452	0.345757	0.0393965	0.386646	0.605166	0.325529	0.537918
416	GGH		Q92820	0.415717	0.0394675	0.0180084	0.692006	2.53888	3.66886
417	IGL@		Q6NS95	0.190508	0.0396209	0.15061	0.651833	0.408	0.625928
418	ATP1A1	4	P05023-4	0.17322	0.0398467	0.310239	1.51353	1.9872	1.31296
419	RPL8		P62917	0.881729	0.0400955	9.96489e-05	1.03834	1.6156	1.55595
420	RPL37A		P61513	0.116585	0.0406823	0.0794231	1.60317	1.86919	1.16594
421	AHNAK		Q09666	0.0786423	0.0420382	0.290737	0.810516	0.7009	0.864758
422	IGL@		Q8N355	0.016418	0.0426507	0.829326	0.508678	0.543666	1.06878
423	TAGLN2		A0A384MTL2	0.908016	0.0428204	0.0334134	0.990763	1.31414	1.32639
424	RPL23A		P62750	0.595519	0.0428772	0.0175283	0.931358	1.55231	1.66672
425	MVP		Q14764	0.588314	0.0434319	0.0120231	0.860584	1.74653	2.02947
426	ILF3	7	Q12906-7	0.452883	0.0435387	0.00535942	0.884567	1.46465	1.65578
427	Myosin-reactive immunoglobulin kappa chain variable region		Q9UL85	0.178463	0.0436451	0.0694431	0.557497	0.303157	0.543783
428	HSPG2		A0A024RAB6	0.34599	0.0439907	0.100438	0.831724	0.565984	0.680495
429	EPB42	3	P16452-3	0.00856372	0.0443284	0.0656985	3.96009	2.12043	0.535449
430	CTSG		P08311	0.25015	0.0451892	0.123923	0.814757	0.619245	0.760036
431	PGLS		A0A0K0K1K7	0.538125	0.0470129	0.154284	1.25527	1.72219	1.37196
432	EEA1		Q15075	0.630134	0.0472254	0.0848447	1.29447	3.30907	2.55633
433	OTUB1		F5GYN4	0.761449	0.04728	0.0633287	0.912752	1.83161	2.00669
434	NDUFS1		B4DJ81	0.112048	0.0473526	0.348181	1.43923	1.59742	1.10992
435	USP5	short	P45974-2	0.941138	0.0474939	0.0722576	0.968004	1.97147	2.03663
436	PSMD12	2	O00232-2	0.664472	0.0475077	0.0156934	0.821127	2.19758	2.67629
437	CTTN		Q53HG7	0.275564	0.0487086	0.16371	1.3382	1.73017	1.29291
438	DBI		P07108	0.831339	0.0496193	0.0429642	1.03069	1.58959	1.54226
439	DDX1	3	Q92499-3	0.668643	0.0497664	0.055014	0.837042	1.63354	1.95156
440	SRP14		P37108	0.688202	0.0498203	0.129543	1.18806	2.14514	1.80557
441	KRT72		H0YHD9	0.322277	0.0498432	0.272088	0.799899	0.487763	0.609781
442	SERPINA3		A0A024R6P0	0.0767392	0.0501435	0.698472	0.565439	0.518264	0.916568
443	TRA2B	3	P62995-3	0.541715	0.0503428	0.101323	1.18833	1.65453	1.39231
444	FAM83H		Q6ZRV2	0.865517	0.0508749	0.0901673	0.946337	1.46413	1.54716
445	COL12A1		A0A087X0A8	0.0361829	0.0510714	0.184591	6.319	3.00896	0.476177
446	CAPNS1		U3KQE2	0.191421	0.0513436	0.478837	1.67077	2.09392	1.25326
447	TUFM		A0A384ME17	0.744123	0.0513685	0.0640688	1.05425	1.54093	1.46164
448	PPA1		Q15181	0.526287	0.0514313	0.0154662	0.765391	2.15852	2.82015
449	GM2A		P17900	0.477488	0.0515434	0.0297041	0.751963	3.11119	4.13743
450	RTCB		Q9Y3I0	0.906097	0.051925	0.000544807	0.97013	1.52871	1.57578
451	HNRNPR		O43390	0.921228	0.0521361	0.00375869	1.0286	1.63374	1.58831
452	COX6A1		Q9UEG9	0.909596	0.0521511	0.0708763	1.06473	2.70458	2.54016
453	RBBP4	3	Q09028-3	0.301265	0.0525018	0.0119092	0.802501	1.51939	1.89332
454	COPG1		Q9Y678	0.0964189	0.0529022	0.00261861	0.553066	1.55998	2.82061
455	CANX		P27824	0.799433	0.0532233	0.0482763	0.970208	1.4535	1.49814
456	RECQL		A0A024RAV2	0.498555	0.0537637	0.0211475	0.785282	1.92818	2.45539
457	PPIB		V9HWC6	0.0983849	0.0537783	0.000152584	0.665754	1.41842	2.13055
458	S100A6		R4GN98	0.257498	0.0539529	0.00989941	0.823151	0.6759	0.821113
459	SEC31A		D6REX3	0.00800502	0.0539962	7.44661e-05	0.263507	1.62669	6.17323
460	OLFML3		M1LAK4	0.815636	0.0545258	0.0904024	0.914932	0.385409	0.421243
461	UGP2		Q53QE9	0.544485	0.055293	0.0583148	1.23901	1.89841	1.5322
462	GCT-A5 light chain variable region		A0A0X9UWL5	0.050337	0.0553646	0.967484	0.429698	0.423837	0.98636
463	H2AC21		Q8IUE6	0.344596	0.0554328	0.0029607	1.5277	0.0993757	0.0650492
464	PHGDH		O43175	0.0812816	0.0559757	0.00378711	0.71373	1.45333	2.03625
465	PKM		P14618	0.348135	0.0561261	0.000720895	0.902339	1.24612	1.38099
466	PRELP		Q6FHG6	0.629871	0.0568605	0.0256528	0.87157	0.470865	0.540249
467	PSMA7		A0A0K0K1K4	0.909598	0.0570545	0.0165968	0.984605	1.44309	1.46565
468	HSD17B4		P51659	0.519344	0.0575597	0.0913074	1.15548	2.24169	1.94005
469	ATP5F1A		V9HW26	0.382658	0.0581221	0.00453189	0.907221	1.19147	1.31332
470	MATR3		A8MXP9	0.154419	0.0599333	0.313765	1.58807	2.05462	1.29378
471	KRT5		P13647	0.28982	0.060326	0.0996883	0.881984	0.756769	0.858031
472	PGRMC2		O15173	0.00276182	0.0607951	0.0394792	0.219117	0.572487	2.6127
473	RNPEP		A6NKB8	0.556681	0.0610015	0.049258	0.737917	2.06675	2.80079
474	LMNB1		P20700	0.42953	0.0612873	0.00489648	0.766893	1.77801	2.31846
475	IgG H chain		S6B291	0.213373	0.0613047	0.299237	0.673609	0.454635	0.674924
476	FAM162A		F8W7Q4	0.397026	0.061386	0.0174778	0.764941	1.94847	2.54722
477	TPSAB1		Q6B051	0.304618	0.0629176	0.152355	0.742202	0.489908	0.660073
478	COPA		A0A3B3IT15	0.694805	0.0629854	0.047498	0.849846	2.10788	2.48031
479	ALDH1A1		V9HW83	0.667751	0.0630122	0.194737	0.927241	0.67118	0.723846
480	HSPA4L		E9PDE8	0.0243994	0.0635141	0.249678	0.634679	0.750209	1.18203
481	HNRNPH1		G8JLB6	0.159021	0.0636014	0.00152398	0.806504	1.28415	1.59224
482	WARS1		P23381	0.29291	0.064716	0.0506572	0.768676	4.36587	5.67972
483	SFN		P31947	0.687601	0.0649536	0.135793	1.05301	1.40162	1.33106
484	C1QB		A0A0A0MSV6	0.201569	0.0649563	0.608678	0.587289	0.469882	0.800087
485	KRTDAP		P60985	0.145096	0.0649996	0.227441	1.42999	2.22389	1.55518
486	HNRNPA3	2	P51991-2	0.678833	0.0654525	0.0424915	1.20639	1.93134	1.60093
487	PSMB2		A0A140VJS6	0.462381	0.0655194	0.112656	1.28333	2.39138	1.86342
488	RPL13		Q6NZ55	0.807309	0.0663297	0.0529922	0.9681	1.40308	1.44931
489	VCAN	V3	P13611-4	0.166554	0.0665913	0.354627	0.496331	0.339203	0.68342
490	PCNA		Q6FI35	0.143624	0.0669361	0.00385638	0.372741	2.2964	6.16085
491	NNMT		Q6FH49	0.258207	0.0671304	0.316949	1.3832	1.831	1.32374
492	EIF5A		I3L397	0.808789	0.0671492	0.0466767	1.07385	1.93597	1.80283
493	H3F3A		B4E380	0.100443	0.0672371	0.833679	0.53693	0.50664	0.943587
494	ERH		P84090	0.537	0.0679172	0.141537	1.29188	2.07812	1.6086
495	CAPZA1		P52907	0.874091	0.0680093	0.00234622	0.953815	1.62466	1.70332
496	RPN1		Q6IBR0	0.618925	0.0682808	0.00621512	0.662482	2.49674	3.76877
497	HNRNPH3	2	P31942-2	0.210887	0.0684898	0.794684	0.711929	0.666698	0.936468
498	ATP5F1B		V9HW31	0.364225	0.0692284	0.00408588	0.923395	1.17746	1.27514
499	RPL19		J3QR09	0.481598	0.0695339	0.0857039	1.14582	2.73648	2.38823
500	RPL11		Q5VVD0	0.91186	0.0695804	0.0571181	1.01826	1.54335	1.51567
501	PSMB3		A0A087WUL2	0.110233	0.0696429	0.28431	1.49935	2.00739	1.33884
502	RAC1		A4D2P1	0.234722	0.0697397	0.0135672	0.788256	1.39001	1.7634
503	KTN1	2	Q86UP2-2	0.530063	0.0706145	0.00296098	0.804742	1.7564	2.18257
504	DNCL1		Q6FGH9	0.294781	0.0707609	0.742931	1.30602	1.38717	1.06213
505	RPL21		Q6IAX2	0.315846	0.0718917	0.133405	1.31061	2.22224	1.69558
506	THRAP3		A0A3B3ITZ9	0.43141	0.072521	0.0278232	0.759603	2.1233	2.79527
507	AST		A0A140VK69	0.53269	0.073062	0.0384875	0.839745	1.65753	1.97385
508	SERPING1		A0A348GSH7	0.104645	0.0740484	0.3263	0.571308	0.506285	0.886186
509	RUVBL1		B5BUB1	0.603287	0.0740535	0.0196762	0.807739	1.85815	2.30043
510	PGD	2	P52209-2	0.285493	0.0755927	0.00017434	0.653364	1.68852	2.58435
511	TACSTD2		P09758	0.597396	0.0757351	0.163793	0.914396	0.567893	0.621058
512	CKAP4		Q8TB01	0.141869	0.0769204	0.000858235	0.429248	1.87634	4.37123
513	TPI1		V9HWK1	0.0604982	0.0771991	1.59601e-05	0.841375	1.15679	1.37487
514	S100A10		P60903	0.124525	0.0792468	0.769419	0.78223	0.754673	0.964772
515	NANS		V9HW39	0.062451	0.079857	0.00666543	0.529915	1.76078	3.32276
516	TUBA1B		P68363	0.915769	0.0804561	0.0396458	1.02132	1.44877	1.41853
517	CAVIN3		Q969G5	0.759762	0.0812142	0.0508299	0.925329	0.548047	0.592273
518	TMSB10		P63313	0.120659	0.0816693	0.000839153	0.760032	1.26203	1.66049
519	UFM1		P61960	0.889773	0.0833022	0.0488205	0.93164	1.96825	2.11268
520	RBMX		P38159	0.494291	0.0840617	0.0188079	0.795384	1.52004	1.91108
521	SNCA		Q4W5L2	0.000547466	0.0856132	0.00784514	2.58766	1.54643	0.597616
522	ALDH3A1		P30838	0.0389825	0.0858631	0.307077	1.80196	2.81611	1.5628
523	MDH2		Q75MT9	0.639661	0.0865336	0.0253598	1.13628	1.60498	1.41248
524	SLC4A1		G4V2I9	0.00397142	0.0868116	0.0597809	2.40241	1.62675	0.677134
525	SNRPD2		P62316	0.224028	0.0887991	0.157487	1.38552	2.73572	1.97451
526	LARS1	2	Q9P2J5-2	0.0516969	0.0896449	0.00363458	0.723234	1.22976	1.70036
527	PLS3		Q53GY0	0.285617	0.0901748	0.0486213	0.879236	1.19153	1.35519
528	RAN		P62826	0.967356	0.0906893	0.0575502	0.993229	1.38663	1.39609
529	PLG		B2R7F8	0.0129728	0.0941789	0.568189	0.542263	0.628396	1.15884
530	Atox1		A0A2Z4T009	0.220178	0.0947028	0.0436368	0.781094	1.81758	2.32697
531	KRT17		Q04695	0.349545	0.094719	0.0400723	0.606102	2.85074	4.7034
532	FSCN1		A0A384MEG1	0.743855	0.0953011	0.00254426	0.904458	1.55797	1.72255
533	BPGM		A0A024R782	0.00258605	0.0958588	0.0302138	4.54182	2.08975	0.460113
534	COL6A5	2	A8TX70-2	0.127882	0.0963155	0.350913	0.238968	0.16553	0.692686
535	LASP1		A0A024R1S8	0.926969	0.0966449	0.0643755	1.03718	1.66421	1.60454
536	ACTR2		P61160	0.826988	0.0973367	0.00138213	0.941406	1.45231	1.5427
537	MX1		P20591	0.333918	0.0991904	0.0900527	0.679842	10.9732	16.1408
538	HNRNPUL2		Q1KMD3	0.355172	0.0992383	0.158397	1.286	1.92976	1.50059
539	VDAC2		A0A0A0MR02	0.268711	0.100337	0.273237	1.1203	1.18279	1.05578
540	PRPS1		B1ALA9	0.0442066	0.10238	0.589384	1.4851	1.38153	0.93026
541	CMPK1		P30085	0.695578	0.102438	0.0234322	0.908444	1.46148	1.60877
542	NSFL1C		Q53FF5	0.902101	0.102574	0.0144396	1.02747	1.41504	1.3772
543	RPL22		K7ERI7	0.893905	0.103997	0.00729174	1.03763	1.50395	1.44941
544	C8B		F5GY80	0.307691	0.104936	0.477862	0.635707	0.473152	0.744293
545	ITIH2		Q5T985	0.288933	0.105181	0.242709	0.78023	0.626828	0.803389
546	IGHG3		P01860	0.580928	0.105673	0.270906	1.37876	2.49507	1.80965
547	KRT19		P08727	0.739923	0.106288	0.0276069	0.875753	0.362751	0.414217
548	SNRPD3		P62318	0.830614	0.10677	0.0637566	0.901774	1.95867	2.17202
549	RBM3		A0A024QYX3	0.463929	0.107648	0.18284	1.20756	1.89592	1.57004
550	PYGL	2	P06737-2	0.281515	0.10815	0.0450868	0.652938	2.25773	3.4578
551	LRPPRC		E5KNY5	0.391515	0.108245	0.0112725	0.69102	1.75668	2.54215
552	HMGB2		P26583	0.64064	0.109513	0.0207143	0.874952	1.43545	1.64061
553	SERPINA1		P01009	0.262013	0.110584	0.53031	0.699624	0.502363	0.718047
554	RPS26		A0A024RB14	0.230105	0.111077	0.190824	1.15423	1.70409	1.47639
555	VTN		D9ZGG2	0.581314	0.111914	0.1279	0.903817	0.665002	0.735771
556	PS1TP5BP1		Q1KLZ0	0.244114	0.112147	0.399967	1.07564	1.14786	1.06714
557	AMBP		S4R3Y4	0.330541	0.112315	0.106047	0.694359	0.494546	0.712234
558	MAPRE1		Q15691	0.876846	0.112883	0.0886496	1.08216	1.95769	1.80906
559	SOD1		A0A140VJU8	0.983255	0.11546	0.0313186	0.993275	0.46448	0.467625
560	CALR		Q53G71	0.17482	0.116372	0.00434479	0.699567	1.47818	2.11299
561	Anti-FactorVIII scFv		A2KBC6	0.183285	0.117279	0.22068	0.396487	0.265175	0.66881
562	CTNNA1	2	P35221-2	0.961771	0.117445	0.115535	0.987988	1.40915	1.42628
563	fusion protein, liposarcoma		Q59H57	0.347848	0.117524	0.0125044	0.740441	1.65939	2.24108
564	CRYAB		V9HW27	0.929281	0.117776	0.0507091	0.973893	0.54543	0.560051
565	RRBP1		A1A5C4	0.185347	0.117893	0.000439183	0.426825	1.71606	4.02054
566	PSMB6		Q6IAT9	0.546862	0.120995	0.0365259	0.739511	2.09367	2.83115
567	GAPDH		V9HVZ4	0.859609	0.121596	0.00467031	0.968174	1.33091	1.37466
568	OGDH		E9PCR7	0.471486	0.122785	0.475658	1.32253	1.65409	1.2507
569	DBNL	2	Q9UJU6-2	0.997794	0.123783	0.0155549	0.999515	1.33639	1.33704
570	CLU	4	P10909-4	0.201668	0.124465	0.397433	0.630367	0.546011	0.86618
571	SLC25A24	2	Q6NUK1-2	0.646791	0.125467	0.270395	1.21655	1.79199	1.47301
572	DLST	2	P36957-2	0.112401	0.125696	0.945074	0.813502	0.822612	1.0112
573	ACTN4		O43707	0.991986	0.125704	0.166743	1.00103	1.16039	1.15919
574	PSMB5		P28074	0.274202	0.127904	0.0514973	0.878576	1.27868	1.4554
575	CALML3		P21964-2	0.771561	0.129684	0.0918291	0.898488	1.9578	2.17899
576	APOC3		P02656	0.595915	0.129817	0.0697892	0.807941	0.409714	0.507109
577	PDIA6	3	Q15084-3	0.597319	0.130129	0.00146199	0.832236	1.56636	1.88211
578	CAVIN1		Q6NZI2	0.802886	0.130129	0.0742354	0.942508	0.611876	0.6492
579	TUBB6		Q9BUF5	0.830604	0.130789	0.200903	0.92804	1.45535	1.56819
580	DSP		P15924	0.463715	0.134	0.307823	0.93307	0.778735	0.834594
581	CAPZB		B1AK87	0.830219	0.134216	0.0712913	0.983259	1.1938	1.21413
582	NDPK		A0A384MTW7	0.0405747	0.134633	0.000386321	0.533878	1.33026	2.4917
583	NAA10	2	P41227-2	0.320575	0.136445	0.0150708	0.681677	1.68205	2.46752
584	IQGAP1		P46940	0.850595	0.136686	0.16261	0.97657	1.23437	1.26399
585	MTPN		C9JL85	0.433296	0.137092	0.0144913	0.632944	1.76944	2.79557
586	PSAT1		A0A024R280	0.466486	0.138333	0.00844124	0.685031	1.63128	2.38133
587	LGALS7		P47929	0.503415	0.140455	0.349692	0.90146	0.774745	0.859434
588	ANXA8L1		Q5VT79	0.907355	0.140965	0.055655	1.04657	1.78839	1.7088
589	CRYZ		Q08257	0.246386	0.143599	0.712125	0.807373	0.762655	0.944613
590	SHMT2		Q5BJF5	0.175533	0.143815	0.0178701	0.549059	1.75639	3.1989
591	CAPN1		P07384	0.180591	0.143823	0.00632818	0.83961	1.22089	1.45411
592	ARHGAP1		Q07960	0.942648	0.145809	0.130798	0.986157	1.63688	1.65986
593	TPP	2	O14773-2	0.0640414	0.146204	0.579618	3.16314	2.52218	0.797367
594	THBS1		A0A024R9Q1	0.00740785	0.148907	0.128981	0.417491	0.705453	1.68974
595	PNISR	6	Q59GY3	0.525188	0.149015	0.231407	1.41327	2.79315	1.97638
596	PPL		K7EKI8	0.471332	0.149794	0.282521	1.1554	1.33499	1.15543
597	RAB1B		Q9H0U4	0.60304	0.151428	0.0193851	0.72326	1.82131	2.51819
598	COL3A1		P02461	0.721518	0.153616	0.160477	0.785591	0.253071	0.322141
599	ATP5MF		P56134-4	0.021346	0.158841	0.931481	1.58143	1.55074	0.980596
600	GJB6		A0A024RDS4	0.393639	0.159458	0.192961	0.698322	0.496108	0.71043
601	ARHGDIB		A0A024RAS5	0.27315	0.159528	0.0109452	0.728715	1.49049	2.04537
602	MFAP4		P55083	0.359744	0.160998	0.555235	0.436947	0.237966	0.54461
603	CA2		V9HW21	0.002291	0.163626	0.00893896	1.88249	1.25388	0.666076
604	CNN2		B4DUT8	0.0129201	0.164713	0.00100453	0.419194	1.22915	2.93217
605	IDH3A		B4DJB4	0.443327	0.166303	0.0222551	0.639479	1.95822	3.06221
606	ATP5J		Q6IB54	0.429414	0.167756	0.000263347	0.536303	1.81011	3.37517
607	AOC3		Q16853	0.412569	0.169395	0.578593	0.666031	0.516446	0.775408
608	PLIN3		O60664	0.205389	0.171095	0.586593	1.19688	1.32432	1.10647
609	PPP1R7	2	Q15435-2	0.911981	0.171483	0.225173	1.04946	1.71132	1.63066
610	CS		O75390	0.623434	0.172852	0.00722908	0.838262	1.45921	1.74075
611	SPTBN2		O15020	0.526484	0.17398	0.368629	0.869742	0.615563	0.707753
612	COL18A1		D3DSM4	0.358207	0.174928	0.68641	0.688642	0.596038	0.865527
613	SH3BGRL		V9HW48	0.800226	0.176939	0.168586	1.02512	1.20686	1.17729
614	RPL34		P49207	0.73718	0.180142	0.208662	1.13952	1.6883	1.48159
615	AHNAK2	3	Q8IVF2-3	0.708394	0.181903	0.180629	1.1127	0.573759	0.515646
616	CLIC1		Q5SRT3	0.44259	0.183115	0.0260739	0.894767	1.21402	1.3568
617	ANXA6		P08133	0.0779541	0.185074	0.565206	0.625058	0.746777	1.19473
618	ECHS1		A0A384MDW7	0.894883	0.18805	0.174084	0.952925	1.58595	1.6643
619	UBE2V2		A0M8W4	0.790128	0.190211	0.187155	1.09402	1.40996	1.28879
620	ANXA5		V9HWE0	0.359604	0.192095	0.710896	0.901355	0.869552	0.964717
621	FGB		V9HVY1	0.119644	0.19236	0.505516	0.508786	0.580582	1.14111
622	IMMT		C9J406	0.904601	0.195383	0.200414	1.03345	1.48017	1.43226
623	FKBP1A		P62942	0.532406	0.195454	0.345659	1.42298	1.78511	1.25448
624	NDRG1		Q92597	0.592556	0.19581	0.0326853	1.10094	0.68873	0.625581
625	HADHB	2	P55084-2	0.426968	0.196186	0.460857	1.31316	1.51896	1.15672
626	SNRNP70	2	P08621-2	0.150975	0.199329	0.0146773	0.668068	1.33628	2.00022
627	EHD1		B2R5U3	0.166798	0.203858	0.0322381	0.589322	1.6392	2.7815
628	SRP9		P49458	0.274299	0.204944	0.0274457	0.705115	1.49553	2.12098
629	ERP29		V9HW71	0.193863	0.209031	3.92703e-05	0.481919	1.51172	3.13687
630	H3-2		Q5TEC6	0.899538	0.209138	0.113871	0.972703	0.717899	0.738045
631	ATP5F1C		Q8TAS0	0.577713	0.209629	0.0484916	0.815558	1.40758	1.72591
632	GLO1	2	Q04760-2	0.687033	0.210346	0.153975	1.03564	0.708563	0.684176
633	FKBP4		Q02790	0.351137	0.210716	0.0212916	0.657036	1.51934	2.31242
634	TPM4	2	P67936-2	0.496817	0.211412	0.463343	1.26837	1.46672	1.15638
635	PEA15		Q6FHL9	0.807116	0.21282	0.173867	0.91757	1.68537	1.83677
636	RALY		Q5QPL9	0.0100622	0.212841	0.130766	0.388655	0.752388	1.93588
637	ANXA1		Q5TZZ9	0.00728454	0.214153	0.457499	0.752937	0.835571	1.10975
638	FARSB		Q9BR63	0.909691	0.214476	0.118675	0.967035	1.46818	1.51823
639	ATP5PD		O75947	0.515479	0.214576	0.222311	1.25479	1.58553	1.26358
640	PODN		Q7Z5L7	0.375206	0.214873	0.726369	0.656054	0.543976	0.829164
641	A2M		P01023	0.241126	0.215416	0.607484	0.489651	0.458912	0.937222
642	PSMD13		B4DJ66	0.245863	0.217093	0.0242774	0.685663	1.36189	1.98624
643	FABP4		E7DVW4	0.232254	0.217916	0.746088	0.180848	0.155355	0.859039
644	HLA-B		C7FDR3	0.561228	0.220159	0.0653358	0.827708	1.53713	1.8571
645	MYL1		Q53R15	0.299197	0.224721	0.886204	1.84182	1.71895	0.933292
646	EVPL		A0A024R8L8	0.833068	0.225455	0.251934	1.06643	1.5134	1.41913
647	HNRPA3		A0A384NL63	0.292189	0.227747	0.0319324	0.844517	1.20104	1.42217
648	TUBB2A		Q13885	0.91283	0.230182	0.11142	0.952593	1.57035	1.6485
649	PGM1		P36871	0.647289	0.230572	0.122186	0.819111	1.4306	1.74653
650	H2AZ2		Q71UI9	0.306193	0.232296	0.687396	0.881633	0.823013	0.93351
651	APOC1		K7ERI9	0.307666	0.234686	0.400248	0.49226	0.402759	0.818183
652	Myosin regulatory light chain MRCL3		Q53HL1	0.702662	0.234909	0.084909	0.953774	1.1539	1.20983
653	APOD		P05090	0.425458	0.237931	0.312533	0.52137	0.29444	0.564743
654	GLUD1		B4DMF5	0.794302	0.239311	0.214053	0.966211	0.772861	0.799889
655	H1-0		P07305	0.434131	0.240653	0.120005	1.10983	0.686541	0.6186
656	EFHD2		A0A024QZ77	0.0394879	0.242424	0.0170291	0.692605	1.17578	1.69762
657	LGALS1		A0A384MR27	0.330845	0.242607	0.574406	0.766833	0.71338	0.930293
658	RAB10		P61026	0.463261	0.242766	0.147096	0.89369	1.35905	1.52071
659	CA1		V9HWE3	0.0104627	0.245109	0.0245535	2.016	1.31249	0.651036
660	SERPINH1		P50454	0.153	0.248457	0.0707687	0.151229	0.332677	2.19983
661	HAL		P42357	0.432498	0.249574	0.0241967	0.454765	2.04469	4.49614
662	ACLY		A0A024R1Y2	0.59446	0.250979	0.887321	1.42864	1.52568	1.06792
663	PRKCSH	2	P14314-2	0.201695	0.254035	0.387526	0.263292	0.353746	1.34355
664	ETFA	2	P13804-2	0.961636	0.254563	0.0625897	1.01578	1.37233	1.35101
665	TNKS1BP1		A0A024R542	0.434323	0.255011	0.450295	1.268	1.7371	1.36996
666	IGHM		P01871	0.141181	0.255305	0.451865	0.395471	0.524283	1.32572
667	PYGB		P11216	0.09694	0.256841	0.711504	1.68935	1.51326	0.895768
668	CALU	3	O43852-3	0.312017	0.258103	0.0057002	0.58437	1.40185	2.39892
669	EIF3M		Q7L2H7	0.354489	0.25872	0.00850334	0.748847	1.35215	1.80564
670	CRIP1		P50238	0.984599	0.260597	0.400809	0.991675	0.643508	0.64891
671	IDH2		P48735	0.711776	0.262651	0.135498	0.943365	1.20359	1.27585
672	NUCKS1	2	Q9H1E3-2	0.668426	0.263795	0.423089	1.17571	1.5423	1.3118
673	ST13		Q0IJ56	0.370664	0.265429	0.536395	1.32476	1.54189	1.1639
674	NUTF2		P61970	0.610336	0.265563	0.679166	1.26747	1.42951	1.12784
675	HNRNPDL	3	O14979-3	0.364968	0.267517	0.043184	0.674498	1.46775	2.17606
676	SERPINB6		A0A2R8YD12	0.0336267	0.270518	0.801466	0.707718	0.755974	1.06818
677	RPL24		V9HW01	0.657693	0.273875	0.159784	0.924075	1.36431	1.47641
678	ACO2	1	B4DZ08	0.678194	0.274426	0.200986	1.09858	1.30478	1.1877
679	CYBRD1	3	Q53TN4-3	0.286886	0.275178	0.846626	0.681825	0.746471	1.09481
680	RPS10		P46783	0.572056	0.275319	0.379211	1.14303	1.33875	1.17123
681	SPTA1		P02549	0.0198115	0.276756	0.0420635	4.08679	1.81116	0.443174
682	ITGB1		P05556	0.626256	0.278759	0.136371	1.12013	0.683423	0.61013
683	MDH1	2	P40925-2	0.416826	0.280998	0.0297247	0.944696	1.06666	1.12911
684	FAU		P62861	0.905095	0.284979	0.380822	1.05251	1.48924	1.41494
685	PRKACA		P17612	0.681927	0.28766	0.0502805	0.919577	1.2665	1.37726
686	JUP		A0A0S2Z487	0.489034	0.288727	0.559605	1.1023	1.24744	1.13167
687	UBA1	2	P22314-2	0.671261	0.289543	0.288034	1.10736	1.36523	1.23287
688	MYOF	6	Q9NZM1-6	0.785945	0.289757	0.100139	0.850906	1.74621	2.05218
689	HDLBP		Q00341	0.569551	0.293354	0.0682298	0.657209	1.48162	2.25441
690	TRIM29		Q14134	0.116709	0.29361	0.0537105	0.824014	1.17094	1.42102
691	ANXA8L1		B4DT77	0.431093	0.293814	0.49472	0.8153	0.691312	0.847924
692	CAPZA2		Q53GE2	0.583807	0.295181	0.717916	0.867241	0.777512	0.896535
693	PFN1		P07737	0.230177	0.296151	0.00400579	0.774159	1.22318	1.58001
694	C4B		P0C0L5	0.230357	0.299853	0.852058	0.620277	0.648676	1.04578
695	S100A4		P26447	0.105612	0.302523	0.566737	0.78692	0.84504	1.07386
696	TPM1		Q6ZN40	0.876681	0.304	0.207482	1.04343	0.726497	0.696255
697	SDHA		A0A024QZ30	0.883335	0.304241	0.322299	0.966878	0.781985	0.808773
698	SUCLG1		Q6IAL5	0.771377	0.304439	0.393148	1.14805	1.50351	1.30962
699	UQCRC2		P22695	0.876045	0.305856	0.226626	1.04222	1.29525	1.24278
700	EHD2		A0A024R0S6	0.528023	0.30673	0.139666	1.12459	0.808392	0.718832
701	DDT		Q53Y51	0.115663	0.30712	0.980343	2.08274	2.05827	0.98825
702	UGDH	2	O60701-2	0.46319	0.314922	0.0678047	0.73398	1.41883	1.93306
703	ITGA6	Alpha-6X2A	P23229-4	0.611989	0.318177	0.101969	1.12291	0.69764	0.621276
704	MAPK1		B4DHN0	0.992091	0.323042	0.24013	1.0059	1.5554	1.54628
705	TMPO		G5E972	0.73461	0.324181	0.176132	0.922819	1.3151	1.42509
706	EPHX1		R4SBI6	0.144674	0.326612	0.530982	0.631209	0.779691	1.23523
707	HEL60		V9HWB7	0.277834	0.327523	0.633946	0.473404	0.549969	1.16173
708	PML		P29590	0.100862	0.331727	0.0462722	0.583849	1.38674	2.37517
709	SERPINB12	2	Q96P63-2	0.159331	0.331881	0.0959446	0.568236	1.57792	2.77688
710	TMEM43		A0A024R2F9	0.406335	0.331946	0.797121	0.881872	0.830191	0.941396
711	AKR7A2		H3BLU7	0.222073	0.332359	0.569536	0.586486	0.691276	1.17868
712	AP2A2	2	O94973-2	0.430032	0.332852	0.0208856	0.691991	1.43309	2.07097
713	PDIA2		B3KQT9	0.0969486	0.338665	0.00251797	0.755808	1.15555	1.5289
714	VPS4B		A0A024R2C5	0.57278	0.344649	0.112142	0.822218	1.30878	1.59177
715	SSB		B5BUB5	0.32748	0.345933	0.870774	1.37528	1.41963	1.03225
716	H1-5		P16401	0.665713	0.346541	0.240666	0.930817	1.20738	1.29712
717	DSG1		Q02413	0.811854	0.351067	0.312711	1.03546	0.802754	0.775261
718	TUBB		Q5JP53	0.968963	0.358053	0.0144289	1.01119	1.27414	1.26005
719	ESD		A0A140VJJ2	0.29006	0.359367	0.707291	1.22064	1.33643	1.09486
720	GNG12		Q9UBI6	0.0727017	0.360416	0.532606	2.40377	1.90075	0.790738
721	DYNC1I2	2C	Q13409-3	0.997378	0.36296	0.147959	0.999185	1.24924	1.25025
722	PSMB4		P28070	0.069806	0.364148	0.00720097	0.429256	1.35302	3.15202
723	RPS12		P25398	0.305609	0.365384	0.156765	0.768269	1.30793	1.70244
724	TKT	2	P29401-2	0.264624	0.366059	0.0023874	0.780168	1.19092	1.52649
725	HBD		A0N071	0.0317124	0.3668	0.061692	2.29729	1.28739	0.560395
726	ERP70		A0A090N8Y2	0.494099	0.369037	0.088412	0.771082	1.45092	1.88167
727	H1-3		P16402	0.538594	0.371259	0.176625	0.585734	1.776	3.03209
728	RPL12		P30050	0.919875	0.373801	0.137184	0.968567	1.34553	1.3892
729	HSD17B10		A0A0S2Z410	0.514517	0.373848	0.559765	1.16264	1.41584	1.21779
730	MYO1C		O00159	0.542885	0.375461	0.869407	0.890736	0.856352	0.961397
731	CYB5A	2	P00167-2	0.830341	0.377916	0.685472	0.908381	0.763822	0.840861
732	HSP70B		Q53FC7	0.379022	0.378716	0.622269	1.2027	1.38257	1.14955
733	ADIB		A0A024RAA7	0.385424	0.381542	0.991258	0.874438	0.87515	1.00081
734	SNRPN		J3QLE5	0.166541	0.384455	0.915147	1.51584	1.57565	1.03945
735	PRDX5		V9HW35	0.667607	0.395029	0.206272	0.905627	1.1547	1.27503
736	OXCT		Q6IAV5	0.16438	0.396266	0.0100302	0.590409	1.2651	2.14274
737	HEL70		V9HWC0	0.151764	0.400257	0.00385422	0.817018	1.11781	1.36816
738	SOD1		V9HWC9	0.203882	0.402951	0.110245	1.30415	0.841939	0.645585
739	ANK1	Er13	P16157-14	0.045164	0.408452	0.067273	2.89881	1.39238	0.48033
740	DCD		P81605	0.195611	0.411811	0.88764	5.47429	4.70665	0.859774
741	PKM2		A0A024R5Z9	0.307444	0.413104	0.751118	0.808864	0.878864	1.08654
742	POF1B	1	Q8WVV4-1	0.161805	0.417297	0.733892	1.31677	1.22248	0.928395
743	SERPINF2		A0A0G2JPA8	0.534014	0.417399	0.969779	0.751206	0.764582	1.01781
744	APRT	2	P07741-2	0.110343	0.418075	0.780085	1.41347	1.32201	0.935293
745	CORO1C	3	Q9ULV4-3	0.212522	0.418811	0.777659	1.54191	1.40043	0.908245
746	SH3BGRL3		Q5T123	0.656542	0.419732	0.455316	1.13073	1.28976	1.14064
747	TSNAX-DISC1		C4P0D4	0.996126	0.420304	0.366941	0.998714	1.21314	1.2147
748	FASN		P49327	0.878068	0.422514	0.510235	0.849402	0.402296	0.473623
749	ACTC1		P68032	0.153622	0.422729	0.370478	1.7409	1.28406	0.737582
750	PKP1		A0A024R952	0.77618	0.422939	0.318762	1.04127	0.816983	0.7846
751	KRT14		P02533	0.338183	0.425023	0.102581	1.10164	0.916438	0.831882
752	DCXR		A0A384NY14	0.0219767	0.428815	0.155526	1.70788	1.25874	0.737018
753	HPRT1		Q6LET3	0.568797	0.430236	0.631248	1.14486	1.27898	1.11716
754	CYB5R1		Q9UHQ9	0.0651713	0.430625	0.491507	1.74545	1.3774	0.789137
755	DNM2	4	P50570-4	0.921943	0.435232	0.194655	1.02662	1.24354	1.2113
756	COX2		H9STE0	0.529125	0.44606	0.265879	0.770881	1.3649	1.77057
757	HBA2		E9LUX2	0.511589	0.449036	0.770135	0.5909	0.461284	0.780646
758	UQCRQ		O14949	0.512507	0.451701	0.0273152	0.698413	1.32224	1.89321
759	RPL38		A0A024R8P8	0.580642	0.454965	0.0403233	0.882346	1.16503	1.32038
760	AK1		Q6FGX9	0.00545412	0.457608	0.0529293	1.97679	1.27845	0.646729
761	CIRBP		Q53XX5	0.52407	0.46213	0.0510492	1.17645	0.768782	0.653476
762	EIF5		Q6IBU0	0.22022	0.462883	0.524508	0.677534	0.794296	1.17233
763	HINT1		A0A384NPU2	0.152454	0.465823	0.615671	1.384	1.25052	0.903552
764	HIST1H2AC		A0A024R017	0.584425	0.467836	0.0254799	1.10537	0.853499	0.772139
765	RTN4	B	Q9NQC3-2	0.189298	0.468428	0.570493	0.676917	0.805697	1.19025
766	FLNA	2	P21333-2	0.148041	0.473179	0.466701	1.47403	1.18836	0.8062
767	APOB		C0JYY2	0.369392	0.475388	0.276665	0.600607	0.683518	1.13804
768	TMSB4X		A2VCK8	0.115686	0.476486	0.0805271	0.606864	0.823598	1.35714
769	DCTN2		A0A384MDU9	0.760118	0.493126	0.52073	1.06976	1.15498	1.07967
770	SCP2	6	P22307-6	0.946754	0.494291	0.472078	1.0132	1.13147	1.11673
771	TXN		P10599	0.386084	0.496114	0.79879	0.851086	0.876699	1.03009
772	PLEC		Q15149	0.664263	0.498296	0.178822	1.07332	0.865399	0.806284
773	FBL		M0R0P1	0.621804	0.505947	0.686597	1.10479	1.20446	1.09021
774	ANXA4		V9HW59	0.986411	0.506104	0.537205	0.997612	0.886573	0.888696
775	CALM1		B4DJ51	0.0808137	0.507625	0.0208895	0.744349	0.907783	1.21957
776	10E8 heavy chain variable region		A0A193CHR0	0.478535	0.515762	0.969052	0.688239	0.697674	1.01371
777	SEPTIN10		B5ME97	0.611093	0.516637	0.997814	1.24103	1.24004	0.999209
778	TRA1		Q5CAQ5	0.0222775	0.531013	0.00333766	0.685212	1.07843	1.57387
779	VAT1		A0A024R1Z6	0.166696	0.532301	0.461256	0.766244	0.890196	1.16177
780	FMOD		A0A3B3IRN5	0.764199	0.535428	0.357139	1.14108	0.777279	0.681179
781	SPTB		P11277	0.0622695	0.552568	0.0933335	4.17651	1.46963	0.351879
782	CAV1		Q2TNI1	0.545396	0.556672	0.874018	1.41911	1.3223	0.931786
783	HP1BP3		Q5SSJ5	0.411239	0.557446	0.956975	0.885416	0.894841	1.01064
784	SNX3		O60493	0.0995044	0.562988	0.334267	0.615745	0.861523	1.39916
785	AK3		Q7Z531	0.90469	0.569605	0.766501	1.05384	1.16677	1.10716
786	CRIP2		Q53FN1	0.0289563	0.572591	0.0297382	2.65436	1.39792	0.526651
787	MYH9		A0A024R1N1	0.117781	0.583759	0.0024544	0.731079	1.09563	1.49865
788	UQCRC1		P31930	0.92127	0.585027	0.539211	0.965362	1.15814	1.19969
789	PPIA		P62937	0.378635	0.587944	0.803509	1.0984	1.066	0.970501
790	H1-2		P16403	0.592916	0.58849	0.903561	1.20429	1.15952	0.962818
791	MACROH2A1	1	O75367-2	0.853915	0.589711	0.587811	1.04739	1.16667	1.11388
792	PROS1		A0A0S2Z4L3	0.78518	0.595124	0.874764	1.12067	1.17733	1.05056
793	GPX3		A0A087X1J7	0.286723	0.596925	0.296668	0.562383	0.82309	1.46358
794	GNB2		Q6FHM2	0.252021	0.598969	0.179728	0.48424	0.778486	1.60765
795	RCN2		Q14257	0.42513	0.599117	0.458873	0.655486	0.794978	1.21281
796	PGRMC1		O00264	0.98665	0.601934	0.335563	0.992566	0.746678	0.752271
797	ETFB		P38117	0.490882	0.602538	0.285762	0.80996	1.15399	1.42474
798	RPS29		P62273	0.0820894	0.603074	0.751846	0.783711	0.861801	1.09964
799	HMGB1		A0A024RDR0	0.294451	0.60317	0.739645	0.880776	0.924877	1.05007
800	AHSG		P02765	0.996	0.603592	0.384187	0.998258	0.809183	0.810595
801	SEPTIN9		Q9UHD8	0.526706	0.606167	0.987417	0.906399	0.908041	1.00181
802	TALDO1		A0A140VK56	0.219648	0.60992	0.0588047	0.834049	1.08182	1.29707
803	TPD52L2		Q6FGS1	0.470952	0.609986	0.886681	1.11202	1.09162	0.981655
804	CTNNB1		A0A2R8Y5A3	0.943137	0.618737	0.377375	0.981339	1.15686	1.17886
805	MYL9		Q6IBG1	0.89046	0.622517	0.512089	1.06693	0.813408	0.762379
806	HIST1H4J		B2R4R0	0.716283	0.624119	0.195357	1.06617	0.902766	0.846739
807	MYLK	5	Q15746-7	0.238383	0.624246	0.632788	2.05735	1.52259	0.740072
808	TPM2		V9HW25	0.432762	0.631377	0.246136	1.36616	0.830366	0.607811
809	LYZ		B2R4C5	0.919268	0.632171	0.760563	1.07185	1.30754	1.21989
810	SYNM		O15061	0.253076	0.633999	0.392536	4.57664	1.71413	0.374538
811	PTMA		B8ZZQ6	0.360921	0.634251	0.0412606	0.814178	1.10645	1.35898
812	ADH5		Q6IRT1	0.844677	0.639932	0.585228	0.959692	1.09902	1.14519
813	ANXA11	2	P50995-2	0.201689	0.642699	0.245375	0.567621	0.84129	1.48213
814	GSN		P06396	0.47969	0.645399	0.0543657	1.27207	0.809044	0.636007
815	AIMP2		A8MU58	0.150238	0.650601	0.00172541	0.398963	0.822805	2.06236
816	F13A1		P00488	0.76161	0.655011	0.374929	0.945876	1.09207	1.15456
817	PSMD9		F5H5V4	0.91605	0.657043	0.338546	0.950395	1.18672	1.24866
818	MIF		I4AY87	0.513627	0.673208	0.837045	1.22477	1.17249	0.957313
819	FTCD		O95954	0.0117763	0.677434	0.0109525	3.29714	1.11264	0.337454
820	ARPC5		O15511	0.0407237	0.682152	0.0365447	0.646939	1.04227	1.61108
821	CORO1A		A0A024R611	0.0704596	0.684092	0.00306643	0.16623	1.18935	7.15486
822	CAST	10	P20810-10	0.113713	0.688085	0.460195	1.17724	1.06835	0.907503
823	H3C13		Q71DI3	0.988875	0.697256	0.295745	0.997349	0.92768	0.930146
824	HMGN4		A0A024R046	0.18606	0.703812	0.0646797	1.4068	0.907044	0.644755
825	DMKN	5	Q6E0U4-16	0.25402	0.705996	0.684386	1.21262	1.09935	0.906591
826	KIF20B		Q96Q89-4	0.702838	0.713161	0.393204	1.24175	0.828663	0.667335
827	DRIP4		Q4W4Y1	0.0534106	0.71647	0.057029	0.846084	1.03899	1.228
828	ASS		Q5T6L4	0.794439	0.717166	0.542675	0.914718	1.15426	1.26188
829	ATP5PO		P48047	0.636656	0.71917	0.327844	0.941815	1.04505	1.10961
830	EIF3B		Q96G38	0.202504	0.721258	0.106326	0.748581	1.07662	1.43822
831	PTX		V9HWP0	0.459349	0.725951	0.357302	1.43838	0.853164	0.593144
832	RAP1B		P61224	0.440719	0.728492	0.123212	0.853932	1.06734	1.24991
833	BLMH		Q13867	0.513332	0.738252	0.331161	0.712586	1.21245	1.70148
834	FTH1		A0A024R525	0.567846	0.738985	0.282917	0.844289	1.08111	1.2805
835	TLN1		A0A1S5UZ07	0.294613	0.739125	0.482001	1.24839	1.08807	0.871574
836	LTF		A0A161I202	0.33899	0.740611	0.144286	0.0597172	1.4297	23.9412
837	GNB1		P62873	0.0819522	0.744886	0.288278	0.759808	0.937661	1.23408
838	CTNND1		O60716	0.720012	0.750019	0.973753	1.0977	1.09235	0.995128
839	AKR1C1		Q04828	0.601195	0.751963	0.776681	0.79652	0.879467	1.10414
840	PRDX3	2	P30048-2	0.362373	0.75211	0.137181	0.770855	0.925839	1.20105
841	MBP		Q53FS4	0.372316	0.754892	0.119162	0.619608	1.1397	1.83939
842	ATP2B4	XB	P23634-6	0.977579	0.764683	0.747138	0.995503	0.918451	0.9226
843	H1-10		Q92522	0.581272	0.764775	0.46386	1.14053	0.887049	0.777755
844	DDB1		Q16531	0.201798	0.765769	0.0711981	0.501128	0.884699	1.76542
845	PFKL		P17858	0.668856	0.765882	0.945302	1.08133	1.10155	1.0187
846	S100A11		P31949	0.452908	0.776071	0.542303	0.812736	0.93709	1.15301
847	BLVRA		P53004	0.735796	0.77734	0.981701	1.13425	1.12726	0.993841
848	HMGCS1		Q8N995	0.806553	0.792708	0.547882	0.769627	1.2004	1.55971
849	TPM4		V9HW56	0.0268231	0.796492	0.00498088	0.727947	0.971855	1.33506
850	MYL6		P60660-2	0.770284	0.807343	0.945173	0.950499	0.961552	1.01163
851	MAP4		E7EVA0	0.310997	0.8106	0.05961	0.766203	1.05068	1.37128
852	C10orf70		A0A024QZN7	0.226472	0.811574	0.0990341	0.600148	0.926361	1.54355
853	CNN1		V9HWA5	0.289857	0.813544	0.190099	1.74259	0.870831	0.499734
854	SNX6		A8K885	0.637855	0.821169	0.818251	1.09388	1.05024	0.960102
855	AHCYL2	4	Q96HN2-4	0.17531	0.825594	0.202339	0.770968	0.972478	1.26137
856	MYH11		A0A024QZJ6	0.484888	0.831472	0.392112	1.33177	0.912806	0.685408
857	COL15A1		A0A087X0K0	0.731283	0.836651	0.509764	0.844888	1.09313	1.29382
858	DLD		B4DFL1	0.646656	0.83689	0.874101	1.06411	1.03627	0.973835
859	SEC22B		O75396	0.321278	0.841714	0.220099	0.736019	1.05969	1.43976
860	EPB41		P11171	0.0635235	0.847407	0.0234568	1.7925	0.911969	0.50877
861	CYB5R3	2	P00387-2	0.32864	0.851155	0.480562	0.842777	0.966544	1.14686
862	FBLN1		B4DUV1	0.0452978	0.853635	0.0335196	1.83107	0.942226	0.514578
863	YWHAB	short	P31946-2	0.441118	0.85703	0.40621	0.94395	0.989935	1.04872
864	ACTA2		D2JYH4	0.329267	0.862039	0.312648	1.36442	0.934304	0.684763
865	EPPK1		P58107	0.375589	0.870979	0.4206	1.29443	1.05078	0.81177
866	CASP14		P31944	0.749909	0.874034	0.746727	0.940394	1.06575	1.1333
867	IDH1		V9HWJ2	0.386345	0.895548	0.425809	0.841452	0.977324	1.16147
868	HBG1		P69891	0.53295	0.895955	0.662613	1.34881	1.0661	0.790401
869	PKP3		Q9Y446	0.182484	0.898156	0.23895	0.845633	1.01588	1.20133
870	COL6A2		Q9BUM6	0.918817	0.898361	0.977075	1.0538	1.06906	1.01447
871	LAMC1		A0A024R972	0.511875	0.901815	0.569283	1.27029	1.04318	0.821213
872	HBA2		A0A1S5UZ39	0.00327329	0.902083	0.00259732	1.6529	0.984978	0.595909
873	CALD1		Q05682	0.599432	0.905645	0.54363	1.21588	0.960475	0.789945
874	DSC1	1B	Q08554-2	0.389131	0.905846	0.570156	1.18562	1.0267	0.865966
875	HBB		D9YZU5	0.00532728	0.90814	0.000840904	1.49097	1.01473	0.680583
876	BASP1		P80723	0.427052	0.909107	0.0772562	0.621449	1.0564	1.6999
877	SEPTIN2	2	Q15019-2	0.397902	0.911913	0.317121	0.854167	0.979453	1.14668
878	S100A12		P80511	0.295981	0.91379	0.0650946	0.084143	1.10593	13.1435
879	GNAI2	sGi2	P04899-4	0.00863818	0.918659	0.0048174	0.682025	0.989164	1.45033
880	PEBP1		D9IAI1	0.607655	0.921694	0.640596	1.10206	0.972905	0.882804
881	DSC3		Q14574-2	0.947611	0.923886	0.947243	1.0149	1.03832	1.02307
882	AKR1C2		B4DK69	0.665465	0.92438	0.794349	0.854669	0.958905	1.12196
883	HSPB1		V9HW43	0.224205	0.926779	0.0985594	0.806672	1.01497	1.25822
884	HEL32		V9HWA6	0.881393	0.933332	0.675967	0.950329	1.02981	1.08363
885	CAPG		V9HW69	0.421061	0.95107	0.277594	0.852618	1.00987	1.18444
886	ALDH3A2	2	P51648-2	0.714879	0.953185	0.80239	1.19167	1.02915	0.863623
887	GSTK1		Q2NLC8	0.848309	0.954341	0.842853	1.04681	0.979458	0.935657
888	Prolyl endopeptidase		Q9UM02	0.893283	0.955517	0.789036	0.964024	1.01524	1.05313
889	TBCA		E5RIW3	0.65141	0.955703	0.514382	1.13084	1.01436	0.89699
890	CD44		P16070	0.88618	0.965491	0.919149	0.959287	0.984827	1.02662
891	PRDX2		V9HW12	0.045924	0.971379	0.026364	1.63865	0.994096	0.606655
892	PCMT		A0A384MDK7	0.797452	0.972761	0.706572	1.09916	0.983999	0.895226
893	CAT		A0A384P5Q0	0.0694362	0.97502	0.0624819	1.61637	1.0042	0.621266
894	DECR1	2	Q16698-2	0.940074	0.980403	0.966872	1.01715	1.00753	0.990535
895	KRT7		P08729	0.505426	0.981315	0.550378	1.61779	1.01738	0.628872
896	NUMA1		Q4LE64	0.688744	0.994502	0.746268	0.865468	0.996917	1.15188
897	GLOD4	2	Q9HC38-2	0.885547	0.996867	0.8319	1.02676	0.999247	0.973202
898	B2M		P61769	0.660915	0.997809	0.672321	0.937404	0.999552	1.0663
899	PDCD6	2	O75340-2	0.509549	0.998037	0.521909	0.782964	0.999302	1.27631
900	DST	3	Q03001-3	0.251604	0.998983	0.285115	2.08825	0.999334	0.478552
901	DDX17	2	Q92841-1	0.736991	0.999212	0.783238	0.942019	1.00025	1.06181

## Sheet: S2
1	S2 Table. Differentially expressed proteins indentified in the experiment
2	gene name	pt. isoform	uniprot ID	T(u;h)	T(l;h)	T(I;u)	F(u;h)	F(l;h)	F(l;u)	Function
3	RPL39		P62891	0.00217817	2.14792e-06	0.00229338	8.67896	18.493	2.13079	ribosomal protein, translation
4	PSMB7		Q86U62	0.0457849	0.000169974	1.01726e-05	0.510302	2.57656	5.04909	protein degradation, indispensable component of the mature proteasome subunit A
5	NACA		F8VZJ2	0.0232045	4.55675e-06	0.000357343	1.56934	3.23792	2.06323	prevents mistranslocation of protein lacking a leader peptide to the endoplasmic reticulum
6	BZW1	2	Q7L1Q6-2	0.0427452	0.0237993	1.18638e-06	0.308614	1.85485	6.01024	unknown
7	PCBP2	4	Q15366-4	0.00926818	0.00358726	0.00160371	0.581731	3.81887	6.56466	translational activation and improvement of mRNA stability (e.g. 15-LOX and HBA), acts jointly with other PCBPs and hnRNPK
8	RAB11B	2	Q15907-2	0.0368134	0.000330903	0.000924068	1.31676	2.8886	2.19371	Small GTPase, controls exocytotic and endocytotic pathways
9	RAB1A		P62820	0.00808954	0.000169015	0.00760239	2.88622	4.49042	1.55582	Small GTPase, controls vesicle traffic from the endoplasmic reticulum to the Golgi apparatus
10	GC		P02774	0.00812931	0.00168489	0.0325056	0.561869	0.395791	0.704418	GC vitamin D binding protein, transports vitamin D to target tissues, binds to VDR, macrophage activating factor, enhances the chemotactic activity of C5α, contributes to the activation of macrophages
11	S100A7		P31151	0.00799202	1.32948e-05	2.67511e-05	6.86209	80.0974	11.6725	antimicrobial and immunomodulatory activity in hyperproliferative tissues
12	CKMT1A		P12532	0.0108474	0.000189985	0.000728772	1.81804	4.83974	2.66206	mitochondrial creatine kinase, contributes to energy transfer to the cytoplasm, overexpressed in some hyperproliferative cancer cells
13	AHCY		A0A384MTQ3	0.00490281	0.000141586	0.000686628	1.68529	3.37107	2.0003	influences transmethylation in the cell, by catalyzing the reversible hydrolysis of S-adenosylhomocysteine to adenosine and L-homocysteine.
14	LAP3	2	P28838-2	0.00331644	0.00227586	0.000124912	0.537548	2.01932	3.75654	leucine aminopeptidase abundantly expressed in lymphatic nodes
15	TGM3		Q08188	0.00187167	0.00144394	0.0050797	5.21716	23.3644	4.47837	protein crosslinking at the late stage of cornification in the epidermis and hair follicles
16	APOE		A0A0S2Z3D5	0.0490248	0.0152177	0.0386784	0.546055	0.392203	0.718249	principal transporter of cholesterol in the brain, transporter of lipids and fat-soluble vitamins in the blood stream, the gene allele ε4 is associated with increased calcium level and apoptosis following mechanical injuries, transcriptionally activated by LXR, and heterodimers of nuclear receptors including LXR/RXR
17	KRT77		Q0IIN1	0.0447137	0.00314167	0.0055958	0.412386	0.0427852	0.10375	type II cytokeratin expressed in the epidermis and sweat glands
18	TPM3		A0A0S2Z4G4	0.0263218	0.0388287	0.000520751	0.789676	1.25363	1.58752	actin-binding protein in the actin filaments; may be a subject of translocation with ALK in lymphoma
19	IGKV2OR22-4		B7ZMG8	0.0128571	0.00914583	0.562073	0.382704	0.322624	0.843012	IGv domain-containing protein. light chain, variable region
20	CBX3		A4D177	0.0112257	0.00365035	0.124409	2.07638	2.84999	1.37258	Located in the inner nuclear membrane, binds condensed DNA and ds breaks, also interacts LMNB1
21	HSPB6		A0A1X7SC65	0.0289543	0.00966052	0.0696576	0.463487	0.298446	0.643915	forms a complex with HSPB1 and HSPB5, has a role in vasodilation
22	IGH		Q0ZCH9	0.0189058	0.00665917	0.345596	0.347362	0.18303	0.526914	Immunoglobulin heavy chain variable region
23	C1S		A0A087X232	0.0328668	0.00593669	0.325574	0.520866	0.37298	0.716077	major constituent of the human complement subcomponent, interacts with C1r and C1q forms C1, when activated cleaves C4 promoting the downstream reactions of the classic complement pathway
24	DEK		P35659-2	0.0258695	0.00195448	0.298028	2.52356	3.321	1.316	involved in splice site selection during mRNA processing
25	ATP5IF1		Q9UII2	0.0449861	0.0083518	0.339926	1.95104	2.33012	1.1943	an inhibitor of mitochondrial ATPase.
26	HRG		P04196	0.0022051	0.00381233	0.554838	0.263773	0.317514	1.20374	exhibits prothrombotic effects - inhibits fibrinolysis and facilitates coagulation, antimicrobial activity, binds to heme, heparin, THBS1 and PLG.
27	EPB42	3	P16452-3	0.00856372	0.0443284	0.0656985	3.96009	2.12043	0.535449	in erythrocytes, involved in shape maintenance and mechanical property regulation, interacts with ANK
28	FTL		A0A384MDR3	0.00490121	0.00145922	0.35358	0.53569	0.471763	0.880665	as a subunit of ferritin, a part of iron storage protein
29	C9		P02748	0.0487327	0.0053917	0.215592	0.499079	0.282226	0.565493	antimicrobial, participates in the formation of the Membrane Attack Complex (MAC) and formation of pores in bacterial membrane
30	IGL@		Q8N355	0.016418	0.0426507	0.829326	0.508678	0.543666	1.06878	immunoglobulin light λ chain
31	SEPTIN11		D6RGI3	0.0058892	0.00915607	0.390572	0.355027	0.534301	1.50496	a filament-forming cytoskeletal GTPase involved in cytokinesis and vesicle trafficking
32	SEPTIN7		Q16181	0.0205076	0.0149747	0.391147	0.722236	0.658113	0.911216	membrane GTPase, connects the centromere to the microfilaments of the spindle in mitosis
33	SERPIND1		P05546	0.0407152	0.0250104	0.417335	0.534205	0.433753	0.811961	a plasma serine protease activated by heparin, dermatan sulfate, and glycosaminoglycans that functions as a thrombin and chymotrypsin inhibitor.
34	KNG1		B4E1C2	0.00105274	0.000263914	0.131735	0.628534	0.484207	0.770375	essential for blood coagulation and assembly of the kallikrein-kinin system, releases an antimicrobial peptide bradykinin when proteolytically digested
35	HPX		P02790	0.0222008	0.00373514	0.31047	0.663932	0.554357	0.83496	haptoglobin, an acute-phase protein, binds to free plasma hemoglobin, carries heme to the liver for its following degradation
36	TGFBI		A0A0S2Z4Q2	0.0080387	7.2034e-06	0.0681939	0.666471	0.461325	0.69219	binds to collagen in the extracellular matrix, interferes with cell binding
37	FN1		A0A024R462	0.0434274	0.0316517	0.531242	0.524916	0.439041	0.836404	in plasma represented by soluble dimers, in peripheral tissues, forms multimers, attaches to cell surface and proteins of the extracellular matrix, prevents blood bleeding, mediates cell adhesion, stabilizes ECM
38	HP		P00738	0.0422342	0.029613	0.717948	0.465871	0.407426	0.874546	binds to hemoglobin promoting its degradation
39	ITIH4		B2RMS9	0.0409274	0.014937	0.051839	0.519593	0.377218	0.725988	expressed by neutrophils in inflamed tissue, also secreted by liver cells to the plasma, cleaved in inflamed tissue by kallikrein, stabilizes the extracellular matrix, when fragmented promotes carcinogenesis
40	MYH14		Q7Z406	0.0119774	0.00173936	0.216909	0.538948	0.293681	0.544915	non-muscle myosin, regulates cytokinesis, cell motility, and cell polarity
41	CP		A5PL27	0.0211971	0.0274601	0.770801	0.520327	0.492431	0.946388	ceruloplasmin, major copper-carrying protein, involved in the peroxidation of Fe(II)transferrin to Fe(III) transferrin, activated in acute phase of the inflammatory response
42	SPTBN1		B2ZZ89	0.00049956	0.000248228	0.0582869	0.658237	0.479916	0.729093	cytoskeletal protein that links the plasma membrane to the actin cytoskeleton
43	SPTAN1		Q13813	0.00016549	0.000694221	0.0579493	0.747561	0.550231	0.736035	has a role in DNA repair and cell cycle regulation
44	FTCD		O95954	0.0117763	0.677434	0.0109525	3.29714	1.11264	0.337454	enzyme that channels 1-carbon units from formiminoglutamate to the folate pool
45	PGRMC2		O15173	0.00276182	0.0607951	0.0394792	0.219117	0.572487	2.6127	membrane component of progesterone receptor
46	ARPC5		O15511	0.0407237	0.682152	0.0365447	0.646939	1.04227	1.61108	part of Arp2/3 protein complex, regulates actin polymerization
47	FBLN1		B4DUV1	0.0452978	0.853635	0.0335196	1.83107	0.942226	0.514578	fibrillar protein of extracellular matrix, mediates platelet adhesion via binding fibrinogen
48	CRIP2		Q53FN1	0.0289563	0.572591	0.0297382	2.65436	1.39792	0.526651	transcription factor that regulates differentiation of smooth muscle tissue
49	EFHD2		A0A024QZ77	0.0394879	0.242424	0.0170291	0.692605	1.17578	1.69762	unknown
50	SNCA		Q4W5L2	0.000547466	0.0856132	0.00784514	2.58766	1.54643	0.597616	predominantly neuronal protein, located in the presynaptic termini of the neurons, where it inhibits phospholipase D2, attenuates synaptic vesicle recycling and neurotransmitter release; in mitochondria inhibits complex I of the respiratory chain; in the nucleus, participates in double strand DNA repair contributing to non-homologous end joining
51	CNN2		B4DUT8	0.0129201	0.164713	0.00100453	0.419194	1.22915	2.93217	involved in structural organization of actin filaments, binds actin, calmodulin, troponin C, and tropomyosin
52	BPGM		A0A024R782	0.00258605	0.0958588	0.0302138	4.54182	2.08975	0.460113	catalyzes 2,3-diphosphoglycerate synthesis and degradation, protects cell membrane from oxygen
53	NME1		A0A384MTW7	0.0405747	0.134633	0.000386321	0.533878	1.33026	2.4917	catalyzes the exchange of terminal phosphate between nucleoside di- and triphosphates. CTP is used in lipid synthesis, UTP - in the synthesis of polysaccharide and GTP - for protein elongation and signal transduction
54	SEC31A		D6REX3	0.00800502	0.0539962	7.44661e-05	0.263507	1.62669	6.17323	needed for vesicle budding from the endoplasmic reticulum, their interaction with membrane proteins, such as SEC13 of Golgi apparatus and COPII of nuclear pores
55	HBA2		A0A1S5UZ39	0.00327329	0.902083	0.00259732	1.6529	0.984978	0.595909	oxygen transportation to the peripheral cells
56	TRRAP		Q5CAQ5	0.0222775	0.531013	0.00333766	0.685212	1.07843	1.57387	component of many histone acetyltransferase complexes, recruits them to chromatin for transcription and DNA repair
57	SPTA1		P02549	0.0198115	0.276756	0.0420635	4.08679	1.81116	0.443174	a protein component of erythrocyte plasma membrane, links the plasma membrane to the actin cytoskeleton and needed for the maintenance of cell shape
58	S100P		P25815	0.300049	0.0147415	0.00497982	0.559756	4.02741	7.19494	outside the cell, proinflammatory factor that activates AGER (RAGE)
59	SNRPD1		J3QLI9	0.1875	0.00540374	0.0135339	1.48877	4.54034	3.04973	participates in splicing, part of spliceosome
60	LY6D		Q14210	0.520538	2.31943e-05	2.18315e-05	0.809709	3.17698	3.92361	part of desmosomes in the epidermis
61	CLIC3		Q6FGP1	0.27738	0.0145488	0.00618049	0.79772	1.95385	2.44929	chloride channel located in the nuclear membrane, an ERK7 binding partner
62	ADK	3	P55263-3	0.44614	0.00026548	0.0018567	1.23053	2.48877	2.02253	transfers of the γ-phosphate from ATP to adenosine
63	MAGOHB		F5H6N1	0.938592	0.00442313	0.029953	1.03873	2.13443	2.05484	participates in nonsense-mediated mRNA decay, the special pathway to remove defectively spliced mRNAs
64	IL36RN		C9JTH1	0.241642	0.00946915	0.00419843	0.618776	4.17885	6.75342	cytokine that inhibits the induction of NF-κB by IL1F6
65	EIF4E		Q32Q75	0.954969	0.00114969	0.0185798	1.03504	2.6568	2.56686	participant of translation that recognizes the 7-methylguanosine cap structure at the 5' end of messenger RNA
66	RPS27		P42677	0.869178	0.00660863	0.00402149	0.895258	3.80694	4.25233	ribosomal protein, translation
67	SUMO2	2	P61956-2	0.996776	0.0393685	0.00548468	1.00106	1.68065	1.67887	sumolates selected proteins, a kind of posttranslational modification
68	RPS15		K7EM56	0.436943	0.0279486	0.0356571	1.2169	2.2164	1.82135	ribosomal protein, translation
69	SLC25A11		I3L1P8	0.196313	0.000517156	0.0143841	1.72628	3.38908	1.96323	transports 2-oxoglutarate across the inner membrane of mitochondria
70	LRRC59		Q96AG4	0.135243	2.70262e-05	0.000441277	1.47586	3.99166	2.70464	activates the innate anti-viral response via interaction with ISG15-associated DDX58 preventing its association with LRRC25
71	VAMP8		Q9BV40	0.471999	0.0228323	0.00449729	0.845968	1.84518	2.18114	involved in the fusion of synaptic vesicles with the presynaptic membrane of the neurons at the early stage of endocytosis
72	POR		P16435	0.69425	0.0200991	0.0110227	0.914419	2.39294	2.6169	membrane oxidoreductase of endoplasmic reticulum, accepts electrons from NADPH and donates them to all microsomal P450 enzymes
73	DNAJB1		Q6FI51	0.716946	0.00672925	0.0138123	0.828122	2.17031	2.62076	molecular chaperone that stimulates the ATPase activity of Hsp70 heat-shock proteins to promote protein folding and prevent the aggregation of misfolded proteins
74	SSR4		P51571	0.470337	0.00267905	0.000525575	0.648809	2.9457	4.54017	subunit of the translocon-associated protein complex, involved in protein translocation across the membrane of endoplasmic reticulum
75	RPS24		P62847-2	0.99667	0.0174012	0.0171542	0.99922	2.03091	2.0325	ribosomal protein, translation
76	CYCS		C9JFR7	0.134596	0.00107648	0.043503	2.25777	4.66987	2.06835	central component of the electron transport chain in mitochondria where it accepts electrons from cytochrome b and transfers them to the cytochrome oxidase complex, also initiates apoptosis
77	TARDBP		Q13148	0.93354	0.00115015	0.00392475	1.02999	2.35811	2.28944	transcriptional repressor, also regulates alternative splicing of CFTR mRNA
78	COTL1		Q14019	0.66765	0.00795357	0.00395132	0.822264	3.25336	3.95659	actin-binding protein, binds to F-actin, interacts with 5-lipoxygenase
79	EIF4H	short	Q15056-2	0.373377	1.5493e-07	1.51292e-06	1.30369	6.59506	5.05878	one of translation initiation factors
80	TREX2	2	Q9BQ50-2	0.0890393	0.000258585	4.32512e-05	0.536812	3.7527	6.99072	protein with 3' to 5' exonuclease activity, participates in double-stranded DNA break repair, also interacts with DNA polymerase Δ
81	DDX21		Q9NR30	0.763043	0.0085115	0.0363863	1.08231	1.97421	1.82407	putative RNA helicase participates in translation initiation, nuclear and mitochondrial splicing, and ribosome and spliceosome assembly
82	IL36G		Q9NZH8	0.283336	0.00320153	0.00237039	0.770741	5.84762	7.58701	cytokine, interacts with IL1RL2/IL1R-rp2, antagonized by IL1F5/IL-1 Δ, in keratinocytes, induced by TNF, IFNG and IL1.
83	Myosin-reactive immunoglobulin light chain variable region		Q9UL78	0.359145	0.0176089	0.0176995	0.686153	0.125136	0.182373	light chain of antibody directed to myosin
84	RPN2	2	P04844-2	0.602822	0.000967648	0.000955341	1.25414	2.8809	2.2971	membrane protein located in the rough endoplasmic reticulum, part of an N-oligosaccharyl transferase complex, transfers mannose oligosaccharides to growing polypeptide chains
85	CTSB		P07858	0.941664	0.021878	0.0225716	0.959706	3.74355	3.90072	lysosomal cysteine protease with both endopeptidase and exopeptidase activity, needed for protein degradation
86	UCHL3		A0A087WTB8	0.179428	0.000255826	0.000812764	1.41229	3.88384	2.75003	removes ubiquitin from polypeptides to regenerate ubiquitin for another catalytic cycle.
87	IL1RN	2	P18510-2	0.264604	0.00338739	0.0229222	1.56774	2.89752	1.84821	inhibitor of interleukins 1α and β signalling, binds to their receptor
88	CMA1		P23946	0.765302	0.00702504	0.0102341	1.06827	0.442317	0.414048	chymotryptic serine proteinase. needed for degradation of the extracellular matrix, replaces ACE, converts angiotensin I to the vasoactive peptide angiotensin II.
89	SUI1		Q6IAV3	0.825915	0.00192614	0.00694438	1.08577	2.26367	2.08485	translation initiation factor
90	RPL29		A0A024R326	0.973831	0.0130289	0.00460771	1.00627	1.87237	1.86071	ribosomal protein, translation, also binds to the plasma membrane where it binds heparin
91	TMED10		A0A024R6I3	0.111886	0.00266253	0.000343092	0.701136	1.64429	2.34518	located in the plasma membrane and Golgi cisternae, involved in vesicular protein trafficking, a part of secretase complex, regulates the activity of γ-secretase
92	EIF6		P56537	0.624599	0.0170702	0.00862003	1.2586	2.50832	1.99295	translation initiation factor, prevents the association of the 40S and 60S ribosomal subunits, also links ITGB4 to the intermediate filament cytoskeleton
93	RAB2A		A0A024R7V6	0.148359	0.0049467	0.00521119	0.646104	1.7472	2.70421	small GTPase, required for protein transport from the endoplasmic reticulum to the Golgi complex
94	RPS28		B2R4R9	0.168214	0.0211665	0.000513149	0.501524	2.02614	4.03996	ribosomal protein, translation
95	SKP1		E5RJR5	0.233776	0.00341974	0.0395112	1.61217	3.12708	1.93967	part of SCF complexes that catalyze the ubiquitination of proteins destined for 26S proteasomal degradation
96	RPS21		Q8WVC2	0.0868258	0.00111512	0.003448	1.46007	2.42092	1.65809	ribosomal protein, translation
97	SRSF3	2	P84103-2	0.614922	0.0218805	0.00768014	0.743955	2.34066	3.14623	pre-mRNA splicing factor, which is a part of the spliceosome, involved in mRNA export from the nucleus and in translation
98	PSMB1		Q53FT8	0.990126	0.0176626	0.0128381	1.00423	2.12471	2.11577	in proteasome, a 20S core β subunit, involved in protein degradation
99	SULT2B1	2	O00204-2	0.625412	0.0109021	0.00848689	1.35477	3.85447	2.84512	catalyzes sulfate conjugation of hormones, neurotransmitters, and xenobiotics
100	PSMD12	2	O00232-2	0.664472	0.0475077	0.0156934	0.821127	2.19758	2.67629	non-ATPase subunit of the 19S regulator in 26S proteasome
101	EIF3D	2	O15371-2	0.829671	0.0332077	0.00312589	0.907877	2.0861	2.29778	subunit of translation initiation factor-3 (eIF3), binds to the 40S ribosome and helps to maintain both subunits in a dissociated state, needed for the formation of translation initiation complex
102	CSTB		Q76LA1	0.500619	0.00394653	7.07544e-05	1.13169	1.80456	1.59457	inhibitor of intracellular thiol proteases, papain and cathepsins l, h and b, protects the cell from lysosomal proteases
103	RAB6A		P20340	0.989352	0.00695584	0.00897051	1.0097	3.11911	3.08913	small GTPase, located in the Golgi apparatus, regulates trafficking from early endosomes and Golgi to the endoplasmic reticulum and the plasma membrane
104	PSMA2		Q53GF5	0.388043	0.0106701	0.0313725	1.62288	5.64127	3.47608	in proteasome, a part of 20S core α subunit, peptidase that belongs to T1A family, involved in protein degradation
105	PSMB8		Q6FHU0	0.105606	0.00244384	0.0173043	2.73697	8.75408	3.19845	in the immunoproteasome, a part of 20S core β subunit, replaces catalytic subunit 3 (proteasome β5 subunit). In genome, a part of MHCII locus, induced by IFNG
106	S100A2		P29034	0.457196	0.00395902	0.00358363	0.709041	17.6306	24.8655	in the complex with TP53, induces the transcription of CDKN1A and TP53, delays cutaneous re-epithelization
107	MAT		A0A140VJP5	0.827931	0.00592355	0.0283288	1.11013	2.28739	2.06048	transfers the adenosyl moiety of ATP to methionine and forms S-adenosylmethionine
108	CSNK1A1	2	P48729-2	0.682827	0.0291428	0.0120886	0.873079	2.31227	2.64841	phosphorylates β-catenin and TP53 marking them for degradation, stabilizes E2F1 which is needed for cell cycle progression
109	PITPNB		P48739	0.850469	0.000210644	0.000109001	0.935826	4.21007	4.49877	participates in the retrograde transport from the Golgi apparatus to the endoplasmic reticulum by transporting phosphatidylinositol and phosphatidylcholine between membranes
110	RAB5C		A0A024R1U4	0.10495	0.000329935	0.00501279	1.86563	3.31497	1.77686	small GTPase that secures docking and/or fusion of vesicles with their correct acceptor compartment
111	RPS25		P62851	0.417435	0.0068984	0.00708279	1.29011	2.56952	1.9917	ribosomal protein, translation
112	FBLN2		Q86V58	0.107792	0.0100935	0.0179333	0.60667	0.29799	0.491189	part of extracellular matrix, binds other extracellular proteins and calcium
113	PSMD6		Q15008	0.972335	0.00822432	0.00842174	0.993427	4.49564	4.52538	protease, a part of the 26S proteasome, involved in protein degradation
114	GGH		Q92820	0.415717	0.0394675	0.0180084	0.692006	2.53888	3.66886	catalyzes the hydrolysis of folylpoly-γ-glutamates and antifolylpoly-γ-glutamates by the removal of γ-linked polyglutamates and glutamate
115	S100A16		Q96FQ6	0.649801	0.00285445	0.00367204	1.06808	1.61434	1.51144	participates in reorganization of cytoskeleton, promotes epithelial-mesenchymal transition in cancer cells, interferes with differentiation in keratinocytes
116	NAP1L4		A0A2U9QGI0	0.852957	0.0390844	0.0311483	1.04726	1.55086	1.48087	a chaperone that transports histones from cytoplasm to the nucleus
117	NT5C3		A0A090N7U2	0.554097	8.43164e-05	5.20067e-05	0.855333	5.98465	6.99687	catalyzes the dephosphorylation of pyrimidine 5' monophosphates.
118	GLTP		F5H0U5	0.288781	0.0162084	0.00259793	0.735869	2.19536	2.98336	accelerates transfer of certain glycosphingolipids and glyceroglycolipids between membranes
119	PSME2		H0YM70	0.979175	0.000294932	0.000142911	1.00919	2.75593	2.73083	the β subunit of the 11S regulator (PA28) in the immunoproteasome
120	VDAC3		Q9Y277	0.370853	0.00167658	0.0286556	1.46505	2.58988	1.76778	a voltage-dependent anion channel, a mitochondrial porin integrated in the outer mitochondrial membrane, transports ATP and other small metabolites
121	KRT80	2	Q6KB66-2	0.750467	0.0161418	0.0138379	0.891085	1.79384	2.01309	type II epithelial keratin, component of the intermediate filaments in earlier stages of differentiation, localized near desmosomal plaques, however, then dispersing throughout the cytoplasm in terminally differentiating cells.
122	COPE		Q53HJ6	0.34561	0.0109765	0.000601324	0.663505	2.16703	3.26603	ε subunit of coatomer protein complex, reversibly associates with Golgi non-clathrin-coated vesicles, required for budding from Golgi membranes, and is essential for the retrograde Golgi-to-ER transport of dilysine-tagged proteins
123	EIF5B		Q8N5A0	0.165459	0.0158676	0.00252671	0.646877	1.95401	3.02069	positions the initiation methionine tRNA on the start codon of the mRNA so that translation initiates accurately.
124	HMOX1		Q6FH11	0.959153	0.00958818	0.00918559	0.981857	3.79451	3.86463	participates in heme catabolism by cleaving the heme to form biliverdin
125	STMN1		B5BU83	0.685769	0.00978069	0.0140922	1.14637	2.18208	1.90347	destabilizes microtubules
126	EEF1B2		A0A024R3W7	0.885502	0.00999682	0.00655492	1.04238	2.47921	2.37841	guanine nucleotide exchange factor involved in the transfer of aminoacylated tRNAs to the ribosome
127	PSMA5		Q5U0A0	0.655437	0.00116252	0.00111486	1.05655	1.71919	1.62718	in the proteasome, a 20S core α subunit
128	SARS1		Q0VGA5	0.946744	0.0156708	0.0250639	1.01746	2.22645	2.18824	seryl-tRNA synthetase
129	SUB1		Q6IBA2	0.439852	0.0213056	0.00533797	0.819534	2.04667	2.49736	polymerase II transcriptional coactivator (p15, PC4), in oxidative stress, coordinates the cellular responses to DNA strand breaks
130	RPS20		P60866	0.183841	0.00153283	1.1287e-06	1.36491	2.17107	1.59064	ribosomal protein, translation, co-expresed with U56 RNA, which is encoded in the second intron
131	PSMA6		A0A140VK44	0.162253	0.00312202	0.00101632	1.39214	2.08878	1.50041	T1A peptidase, a part of 20S core α subunit, in proteasome
132	SF3A1		A0A024R1K8	0.247346	0.0060541	0.00143972	0.754532	2.57906	3.4181	subunit of the splicing factor 3a protein complex, a part of spliceosome, participates in splicing
133	ALYREF		Q86V81	0.877789	0.0168589	0.0264731	1.01852	1.59625	1.56722	a molecular chaperone that interacts with basic region-leucine zipper (bZIP) proteins and regulates their dimerization, DNA binding, and transcriptional activity
134	KRT10		A0A1B0GVI3	0.0579423	0.00052658	0.0461416	0.762483	0.443764	0.581999	type I (acidic) cytokeratin, a part of intermediate filaments, involved in the terminal differentiation of epidermal keratinocytes
135	EIF3F		B4DMT5	0.94654	8.34049e-07	1.70588e-07	1.0287	6.92445	6.73125	eukaryotic translation initiation factor 3 subunit F
136	NARS1		O43776	0.254116	0.000291161	0.00321077	1.40163	2.77386	1.97903	asparaginyl-tRNA synthetase 1, transfer the asparagine residue to the cognate t-RNA
137	MYO1D		J3QRN6	0.0532743	0.0329798	0.000618775	0.61788	1.47868	2.39315	an actin-based motor protein with ATPase activity, involved in endosomal protein trafficking, and especially in the transfer of cargo proteins from early to recycling endosomes.
138	CFD		Q6FHW3	0.216562	0.0309229	0.028972	0.61606	0.297934	0.483611	serine peptidase, in alternative pathway of complement activation, cleaves factor B, secreted by fat cells, stimulates glucose transport for triglyceride accumulation and inhibits lipolysis
139	HARS1		P12081	0.727557	0.000130528	0.00036469	1.17062	3.8795	3.31407	histidyl-tRNA synthetase 1, translation
140	ATP5PB		Q5QNZ2	0.4841	0.00728203	0.0215071	1.26133	2.41892	1.91775	the b subunit of the proton channel in the mitochondrial ATP synthase,
141	PSMA3	2	P25788-2	0.678012	0.00657478	0.000609838	1.09506	1.82253	1.66432	α3 subunit in 20S proteasome, T1A peptidase
142	ATP6V1E1		Q53Y06	0.342657	0.00897266	0.0133501	1.32473	2.61125	1.97116	a part of vacuolar ATPase (V-ATPase). The whole enzyme mediates acidification of eukaryotic intracellular organelles. the latter is needed for protein sorting, zymogen activation, and receptor-mediated endocytosis
143	DDOST	3	P39656-3	0.914761	0.0354494	0.027644	0.958164	3.26017	3.40252	a part of oligosaccharyltransferase complex, which transfers the oligosaccharides enriched by mannose to asparagine
144	ME1		P48163	0.418119	0.00462509	0.0383132	1.53483	3.95038	2.57382	in the cytoplasm, oxidizes malate to pyruvate producing CO2 and NADPH. The produced NADPH is mainly used to synthesize fatty acids
145	RPL27		A0A024R1V4	0.198194	0.000279421	0.000111603	1.41287	2.94211	2.08236	ribosomal protein, translation
146	PPP1CA		P62136	0.967246	0.0381139	0.0393909	1.01596	1.6746	1.64829	one of catalytic subunits in the molecule of protein phosphatase 1 (PP1). PP1 dephosphorylates other proteins involved in cell division and protein synthesis
147	RPL30		E5RI99	0.466262	0.0255029	0.0253563	1.1892	1.97629	1.66187	ribosomal protein, translation, co-expresed with U72 small nucleolar RNA gene, which is encoded in its fourth intron
148	ILF2		B4DY09	0.505259	0.00651212	0.0374862	1.73655	5.65026	3.25372	a transcription factor that activates interleukin 2 expression by T-cells.
149	HNRNPA0		Q13151	0.0561558	0.031697	0.00111459	0.776412	1.30294	1.67815	one of heterogeneous nuclear ribonucleoproteins, forms complexes with heterogeneous nuclear RNA (hnRNA), participates in mRNA splicing
150	ATL3		Q6DD88	0.952446	0.021568	0.0416021	1.02238	2.43046	2.37727	an integral membrane GTPase, needed for the proper connection of tubules in the endoplasmic reticulum to form a network
151	S100A15		Q86SG5	0.204767	0.0251698	0.0217653	0.716138	8.92156	12.4579	koebnerisin, has a role in antimicrobial defense, upregulated by Th1 and Th17 cytokines
152	PLA2G4D		Q86XP0	0.558416	0.00475226	0.0066313	1.23355	5.3391	4.32824	one of phospholipases A2, catalyzes the hydrolysis of glycerophospholipids releasing fatty acid
153	RPL36		Q9Y3U8	0.111584	0.00196227	0.0393458	2.47368	4.47173	1.80773	ribosomal protein, translation
154	ARPC3		Q2LE71	0.836238	0.00152602	0.0103742	1.12639	3.29304	2.92354	one of subunit in actin recognition protein complex Arp2/3. This complex is needed for actin polymerization
155	CSTA		P01040	0.961232	0.0187	0.0135651	0.983739	2.33315	2.37171	an inhibitor of cysteine proteases, binds to cathepsins b, h, and l; a precursor protein of cornified envelope
156	SOD2		P04179	0.254926	0.00425694	0.0131379	1.46152	3.04275	2.08191	mitochondrial enzyme, catalyzes the dismutation of the superoxide (O2 ) radical into ordinary molecular oxygen (O2) and hydrogen peroxide (H2O2).
157	COX4I1		P13073	0.198238	0.00854989	0.00524294	1.39404	2.15996	1.54943	subunit of cytochrome c oxidase, the terminal enzyme of the mitochondrial respiratory chain. Cytochrome c oxidase transfers the electrons from cytochrome c to molecular oxygen.
158	TPT1		A0A0P1J1R0	0.93585	0.00108567	0.000522804	1.02717	4.08873	3.98056	binds to and stabilizes microtubules, before cell division, gets phosphorylated and removed
159	ANPEP		A0A024RC61	0.888822	0.0331666	0.0267656	0.939598	2.01681	2.14647	aminopeptidase N, located in plasma membrane, promotes angiogenesis
160	PSMA4		P25789	0.142122	0.0184416	0.000214552	0.530509	1.8223	3.43499	α4 subunit of 20S proteasome, involved in protein digestion
161	PHB		Q6PUJ7	0.145078	0.00429681	0.00931103	1.61329	2.8708	1.77947	a chaperone of respiratory chain proteins, in the nucleus, influences transcriptional activity by interacting with various transcription factors, including nuclear receptors
162	AP2B1	2	P63010-2	0.633904	0.00591094	8.48461e-05	0.803872	2.33572	2.90559	in coated vesicles, a part of the assembly protein complex 2, links clathrin to receptors
163	YBX1		P67809	0.22681	0.000250594	0.00188363	1.30502	3.02593	2.31869	can interact with both, DNA and RNA, a part of messenger ribonucleoprotein (mRNP) complexes, needed for microRNA processing, when secreted serves as a mitogen
164	PSMD2		Q13200	0.341569	0.000798415	0.00100986	1.3194	6.36566	4.82465	in proteasome, non-ATPase subunit of the 19S regulator lid, also participates in the TNF signalling pathway interacting with TNFR1
165	EIF3I		Q5U0F4	0.721452	0.00205312	0.00368958	0.932958	1.89222	2.02819	subunit I of translation initiation factor 3 that associates with 40S subunit of the ribosome, recruits other translation initiation factors and mRNA, scans mRNA for the start codon, and dissembles the ribosome after the translation ends.
166	CDC37		A0A024R7B7	0.599029	0.00281795	0.0028185	0.757555	3.02632	3.99485	a molecular chaperone participating in regulation of cell cycle. CDC37 has a critical role in directing HSP90 to its target kinases, such as CDK4, CDK6, SRC, RAF1, MOK and EIF2
167	NCCRP1		Q6ZVX7	0.255874	0.000119863	0.000103691	1.25017	3.54989	2.83952	unknown
168	SERPINB7	2	O75635-2	0.946507	0.013525	0.0150421	1.02602	3.19834	3.11724	a protease inhibitor
169	CTSD		P07339	0.156049	0.00142622	0.0272662	1.32087	1.93291	1.46337	a lysosomal aspartyl protease, participates in protein degradation, in prelysosomal compartments, activates proenzymes
170	CALML3		P27482	0.109816	0.0211307	0.00368865	0.139875	4.1313	29.5356	CALML3 enhances MYO10 function by increasing its stability in a Ca2+-sensitive manner, translocates to the nucleus during cell differentiation
171	EIF2S3		P41091	0.89844	0.00056582	1.76129e-05	1.02974	2.48071	2.40907	S3 subunit of translation initiation factor 2, which, in turn, involved in the recruitment of methionyl-tRNA to the ribosome
172	RPL35		P42766	0.546081	0.000763381	0.000826011	1.09382	2.05683	1.8804	ribosomal protein, translation
173	NSF		I3L0N3	0.528203	0.0274795	0.00834859	0.834076	1.84189	2.2083	a homohexameric ATPase involved in transferring vesicles from one membrane compartment to another
174	RPS5		M0R0F0	0.460681	0.00297158	0.000232822	0.876717	1.87774	2.14178	ribosomal protein, translation
175	RAB7A		A0A158RFU6	0.961547	0.00387135	0.00268259	1.01853	2.64744	2.59928	small GTPase, regulates vesicle traffic in the late endosomes and also their transition from late endosomes to lysosomes
176	RPS14		A0A2R8Y811	0.666295	0.00659286	0.00172751	0.861882	2.00741	2.3291	ribosomal protein, translation
177	PSME1	3	Q06323-3	0.0633336	0.000474403	0.000652986	1.58023	2.95889	1.87244	α subunit of the 11S regulator in the immunoproteasome, induced by IFNG
178	EIF2S1		Q53XC0	0.203776	0.000723846	0.000130947	0.598426	2.4715	4.13001	S1 subunit of initiation translation factor 2, which, in turn, involved in the recruitment of methionyl-tRNA to the ribosome
179	DBI		P07108	0.831339	0.0496193	0.0429642	1.03069	1.58959	1.54226	in brain synapses, displaces β-carbolines and benzodiazepines, which modulate signal transduction at type A γ-aminobutyric acid receptors, binds acyl-Coenzyme A esters, also known as a mediator of corticotropin-dependent adrenal steroidogenesis
180	IMPDH2		H0Y4R1	0.609778	0.00103982	0.000852684	0.752184	4.07739	5.42074	rate-limiting enzyme in the de novo guanine nucleotide biosynthesis supplying nucleotides for DNA and RNA synthesis. Oxidizes inosine-5'-monophosphate into xanthine-5'-monophosphate in NAD-dependent manner, which is then becomes converted into GMP.
181	GLUL		A8YXX4	0.291071	0.0201121	0.0229679	1.3164	12.3803	9.40466	synthesizes glutamine from glutamate and ammonia in an ATP-dependent manner
182	PSMC3		R4GNH3	0.993235	0.00866974	0.0284823	1.00309	2.09701	2.09055	a subunit that has ATPase activity in 19S regulator of the proteasome
183	RPL17		J3QQT2	0.985348	0.00325784	0.000669592	1.00293	1.72484	1.7198	ribosomal protein, translation
184	ATP6V1B2		A0A140VK65	0.610419	0.0249417	0.0198739	0.831339	4.27324	5.14019	a part of vacuolar ATPase (V-ATPase), which mediates acidification of intracellular organelles, acidification is needed for protein sorting, zymogen activation and receptor-mediated endocytosis
185	RPL9		Q53Z07	0.394408	0.00318098	0.00134464	1.23292	2.1663	1.75705	ribosomal protein, translation
186	IARS1		P41252	0.68031	0.000285106	0.000329506	1.16602	5.23029	4.48558	isoleucyl-tRNA synthetase 1 that transfers isoleucine residue to the cognate tRNA
187	RAB14		P61106	0.30268	5.98995e-06	1.09176e-05	1.36434	5.34793	3.9198	small GTPase, regulates the Golgi to endosome transport of the vesicles containing newly synthesized proteins.
188	RPL32		D3YTB1	0.728875	0.0245985	0.0141696	0.947876	1.57464	1.66123	ribosomal protein, translation
189	NUCB1		Q53GX6	0.0692326	0.00072592	0.0421169	2.17882	4.03818	1.85338	Ca2+-regulated signal transduction events in the Golgi apparatus
190	G3BP1		Q13283	0.542695	3.06747e-05	2.35177e-05	0.762171	3.76652	4.94183	DNA-unwinding enzyme, unwind partial RNA/DNA and RNA/RNA duplexes in an ATP-dependent fashion, also participates in RAS-dependent signalling pathway
191	KARS1		Q15046	0.79413	0.0185668	0.0261231	1.09608	2.52135	2.30034	lysyl-tRNA synthetase that transfers lysine to the cognate tRNA
192	C9orf88		A0A024R872	0.917179	0.00150267	0.00901593	1.03723	2.42313	2.33615	adherens junction-associated protein, suppressor of apoptosis
193	HYOU1		A0A494C039	0.437287	0.00887139	0.0119365	1.33244	3.06654	2.30144	under hypoxic conditions, accumulates in endoplasmic reticulum where it participates in protein folding and secretion, protects cells from apoptosis
194	HLA-A		A0A0U5PYZ0	0.233937	0.00210769	0.0220947	1.28093	1.76184	1.37544	heavy chain of HLA class I heterodimer, which presents peptides to the immune system
195	RPLP2		A0A024RCA7	0.701178	3.79402e-05	0.000231301	0.901715	2.57605	2.85683	ribosomal protein, translation, has a role in the elongation step
196	ATP2A2	5	P16615-5	0.0581066	0.00620993	0.000921312	0.592185	2.37772	4.01517	a SERCA Ca2+-ATPase, intracellular pump. In muscles, translocates calcium from the cytosol into the sarcoplasmic reticulum lumen hydrolyzing ATP. In keratinocytes, has a role in cell adhesion, also regulates keratinization
197	PTBP1		P26599	0.551979	0.00222416	0.00779301	1.25384	2.54146	2.02695	binds to the intronic polypyrimidine tracts that requires pre-mRNA splicing
198	CRABP2		P29373	0.446663	0.000443657	0.000307856	0.760228	7.67419	10.0946	a cytosol-to-nuclear shuttling protein, transfers the activated retinoic acid receptor to the nucleus
199	PSMC4		P43686	0.338225	0.000389225	0.000132756	1.2142	2.47731	2.04028	a triple-A ATPase, a part of 19S regulatory subunit in 26S proteasome
200	RPL27A		P46776	0.350739	0.0162408	0.0118642	1.29381	1.94732	1.5051	ribosomal protein, translation
201	BCAP31		Q53HT6	0.652128	0.0141019	0.000308922	0.810984	2.22088	2.73851	a multi-pass transmembrane protein of the endoplasmic reticulum, participates in the anterograde transport of membrane proteins from the endoplasmic reticulum to the Golgi and in caspase 8-mediated apoptosis.
202	HNRPF		A0A024R7T3	0.784079	0.00761459	0.00234811	1.07071	2.17887	2.03498	part of spliceosome, participates in alternative splicing of pre-mRNA
203	YARS		A0A0S2Z4R1	0.264038	0.000956406	0.000512955	0.715556	3.97695	5.55784	tyrosyl-tRNA synthetase that transfers tyrosine residue to the cognate tRNA
204	NAPA		P54920	0.916046	0.00012914	0.000145204	1.01963	4.98602	4.89003	has a role in the completion of membrane fusion by mediating the interaction of N-ethylmaleimide-sensitive factor (NSF) with the vesicle-associated and membrane-associated SNAP receptor (SNARE) complex
205	RPS23		A8K517	0.255979	0.00194112	0.000469256	0.850681	1.94393	2.28514	ribosomal protein, translation
206	RPS13		P62277	0.751035	0.00196503	0.00171234	0.955243	1.65514	1.73269	ribosomal protein, translation, co-transcribed with two U14 small nucleolar RNA genes, which are located in its third and fifth introns
207	LCN2	2	P80188-2	0.484051	0.00963719	0.0064979	0.44394	12.0288	27.0955	a neutrophil gelatinase-associated lipocalin, has a role in innate immunity exhibiting antimicrobial activity.
208	EIF3L	2	Q9Y262-2	0.71309	0.00078946	7.10337e-05	1.1729	3.30854	2.82081	subunit L of translation initiation factor 3
209	TRIM25		Q59GW5	0.827548	0.00628167	0.00469954	0.940161	3.08063	3.2767	participates in recognition of viral RNA. Following RNA recognition, ubiquitinates RIG-I, consequently causing activation of IRF3 and interferon production
210	G6PD	long	P11413-2	0.669515	0.0246198	0.0366143	1.19236	2.62191	2.19892	enzyme in pentose phosphate pathway, produces 6-phospho-D-glucono-1,5-lactone and NADPH from D-glucose 6-phosphate and NADP+.
211	PAFAH1B1		P43034	0.688	0.00538187	0.00115063	0.862384	2.22539	2.58051	non-catalytic α subunit of the intracellular Ib isoform of platelet-activating factor acteylhydrolase, removes an acetyl group of platelet-activating factor known as 1-O-alkyl-2-acetyl-sn-glyceryl-3-phosphorylcholine
212	RARS1		P54136	0.263398	0.0344951	0.0133239	0.67296	2.83083	4.20653	arginyl-tRNA synthetase that transfers arginine residue to the cognate tRNA
213	RPL15		A0A024R2Q4	0.720454	0.000357492	0.000166182	1.05748	2.23866	2.11698	ribosomal protein, translation
214	PSMC5	2	P62195-2	0.114049	0.025415	0.00163312	0.531225	1.57949	2.9733	triple-A ATPase subunit in 19S regulator, which has chaperone-like activity, this protein also participates in transcriptional regulation.
215	ETF1		P62495	0.486597	0.00277108	0.0018474	0.811549	3.38817	4.17494	translation termination factor 1, a part of SURF complex which promotes degradation of prematurely terminated mRNAs
216	PCBP1		Q53SS8	0.29483	0.0262673	0.0277999	1.25686	1.74189	1.38591	translational activation and improvement of mRNA stability (e.g. 15-LOX and HBA), acts jointly with other PCBPs and hnRNPK
217	GARS		A0A090N8G0	0.200031	0.000578038	0.000270414	0.569239	4.33397	7.61362	trifunctional protein needed for de novo purine biosynthesis, has the following activities phosphoribosylglycinamide formyltransferase, phosphoribosylglycinamide synthetase, phosphoribosylaminoimidazole synthetase
218	ARPC2		Q53R19	0.568339	0.000270212	0.00039158	1.15739	2.86524	2.47562	p34 subunits of the human ARP2/3 protein complex that controls of actin polymerization
219	RPS17		P08708	0.695071	0.00558762	0.0064842	1.11533	3.62939	3.25411	ribosomal protein, translation
220	RPSA		C9J9K3	0.802101	0.0011775	0.00284171	1.03865	1.93099	1.85913	a high-affinity, non-integrin family, laminin receptor 1
221	HIST1H2AK		A4FTV9	0.941666	0.0320546	0.0217423	0.971502	0.242209	0.249315	a replication-dependent H2A histone
222	DDX48		A0A024R8W0	0.724407	0.00436918	0.00049848	0.886917	2.47449	2.78999	a nuclear matrix protein, an RNA helicase
223	RUVBL2		Q9Y230	0.912641	0.0352559	0.0325958	1.03582	3.41105	3.29307	ATP-dependent DNA helicase
224	RPL10		X5D2T3	0.405509	0.0246365	0.0175095	0.893371	1.59669	1.78726	ribosomal protein, translation, co-expressed with the small nucleolar RNA gene U70, which is located in its fifth intron
225	LAD1		O00515	0.714955	0.0156597	0.00770308	1.25143	2.87181	2.29483	an anchoring filament in the basement membrane
226	AKR1B10		O60218	0.978944	1.30693e-05	1.81491e-05	0.988465	12.6692	12.8171	aldo/keto reductase, efficiently reduces aliphatic and aromatic aldehydes, less active on hexoses
227	LTA4H		A0A140VK27	0.294637	0.0079388	0.0154704	1.44201	3.65741	2.53633	leukotriene A4 hydrolase, participates in the biosynthesis of the proinflammatory mediator, leukotriene B4, catalyzing its final step.
228	HNRNPL		Q6NTA2	0.487621	0.00507412	0.00632892	1.2325	3.78469	3.07075	heterogeneous nuclear ribonucleoprotein L, stably associated with hnRNP complexes, needed for this complex formation
229	YWHAQ		P27348	0.251543	0.0147865	0.000609198	0.849603	1.47632	1.73766	tyrosine 3-monooxygenase/tryptophan 5-monooxygenase activation protein, mediates signal transduction by binding to phosphoserine-containing proteins
230	PPP2R1A		A8K7B7	0.502403	0.0022593	0.00128478	1.18306	2.22004	1.87652	subunit α of protein phosphatase 2, which dephosphorylates Ser/Thr - proteins, negatively affects cell growth and division
231	QARS1		P47897	0.318899	0.00206724	0.000401503	0.545841	2.88508	5.28558	glutaminyl-tRNA synthetase 1 transfers glutamine residue to glutamine tRNA
232	ARCN1		B0YIW5	0.0519801	0.00465524	0.000143076	0.339442	2.75149	8.10591	found in Golgi non-clathrin-coated vesicles, which further mediate protein transport from the ER, via the Golgi up to the trans Golgi network, a part of coatomer complex, which is associated with ARFs (small GTPases)
233	RPL23A		P62750	0.595519	0.0428772	0.0175283	0.931358	1.55231	1.66672	ribosomal protein, translation, mediates growth inhibition by interferon, co-transcribed with the U42A, U42B, U101A, and U101B small nucleolar RNA genes, which are located in its third, first, second, and fourth introns, respectively.
234	RPL18A		M0R117	0.261561	0.00674879	0.00740927	1.27214	2.04101	1.6044	ribosomal protein, translation, co-transcribed with the U68 snoRNA, located within the third intron
235	CNDP2		Q96KP4	0.713823	0.0354646	0.0119891	0.83264	2.74648	3.29853	cleaves proteins that have Cys-Gly in their sequences including L-carnosine. In turn, L-carnosine interferes with activation of ERK MAPK, p38 and JNK MAPK. Also produces N-lactoyl-amino acids from lactate.
236	TPPP3		Q9BW30	0.400254	0.00748532	0.00395872	1.16487	0.369802	0.317463	induces tubulin polymerization and microtubule bundling
237	KRT23		A0A024R1X9	0.479612	0.00247302	0.000357977	1.28596	2.78579	2.16632	type I acidic cytokeratin
238	PSMD11		O00231	0.214375	0.00374012	0.00623239	1.22225	3.04372	2.49026	a non-ATPase subunit S9 of the 19S regulator, becomes phosphorylated by AMP-activated protein kinase
239	ARG1		P05089	0.0599417	0.00173848	0.000218181	0.303367	3.19398	10.5285	produces ornithine and urea from arginine, located in the cytoplasm
240	S100A9		P06702	0.956852	8.77183e-05	4.28668e-05	1.04297	11.7816	11.2962	inhibitor of casein kinase. Also heterodimerizes with S100A8, in turn, the heterodimer binds to TLR4. Moreover, the dimer attracts leukocytes to the site of inflammation
241	MTHFD1		V9GYY3	0.225549	0.00605716	0.0287657	1.63761	3.99283	2.43821	catalyzes three sequential reactions in the interconversion of 1-carbon derivatives of tetrahydrofolate producing the substrates for methionine, thymidylate, and de novo purine syntheses.
242	LGALS3		Q86TY5	0.810357	0.0328615	0.00370495	0.964138	0.606262	0.628813	galectin 3, binds β-galactosides, found in the extracellular matrix, cytoplasm and nucleus, exhibits antimicrobial activity against bacteria and fungi
243	PSMA1		P25786	0.792458	0.0366346	0.0013573	0.90998	1.87186	2.05703	subunit α1 in 20S proteasome, T1A peptidase
244	EEF1G		Q53YD7	0.203788	0.0010489	0.000163469	0.829073	2.00405	2.41722	γ subunit in the translation elongation factor 1. The complex points aminoacyl-tRNAs to the right place in the ribosome
245	RPL28		P46779	0.517082	0.0261802	0.0181964	0.879482	1.59202	1.81018	ribosomal protein, translation
246	RPL26		Q6IBH6	0.432579	0.000718263	0.000153066	1.16907	2.33519	1.99748	ribosomal protein, translation
247	RPS7		P62081	0.737842	0.00540976	0.00101825	1.09441	2.35769	2.1543	ribosomal protein, translation
248	RPS11		P62280	0.157243	0.00214623	0.00113904	1.39502	2.30586	1.65292	ribosomal protein, translation, co-transcribed with the small nucleolar RNA gene U35B, which is located in the third intron
249	RPL10A		P62906	0.304137	0.00600709	0.00200072	0.892956	1.68503	1.88702	ribosomal protein, translation
250	EIF4G1		B2RU10	0.416219	0.033393	0.0285983	0.858444	4.74076	5.5225	γ1 subunit of translation initiation factor 4, This complex facilitates the recruitment of mRNA to the ribosome, which is the rate-limiting step during the initiation phase of protein synthesis
251	RPL18		A0A024QZD1	0.64883	0.002135	0.000959171	0.912445	2.07891	2.2784	ribosomal protein, translation
252	PHB2		F5GY37	0.484981	0.0202677	0.00381021	1.12202	1.5081	1.34409	potentiates the inhibitory activities of antiestrogens and represses the activity of estrogens, activates of histone deacetylases. In mitochondria, regulates cytochrome-c oxidase assembly (COX) and mitochondrial respiration.
253	CCT7		Q6IBT3	0.261102	0.00612227	0.0115129	1.18472	2.04744	1.72821	a part of chaperonin containing TCP1 complex (CCT/TRIC) that folds actin and tubulin and other proteins.
254	FH	cytoplasmic	P07954-2	0.543704	0.0340211	0.0065193	0.874982	1.64113	1.87562	fumarate hydrolase, a component of the tricarboxylic acid (TCA) cycle, produces L-malate from fumarate
255	RPS2		P15880	0.86316	0.00714565	0.00012009	1.03731	1.80681	1.74183	ribosomal protein, translation, co-transcribed with the small nucleolar RNA gene U64, which is located in its third intron
256	NME2	3	P22392-2	0.577069	0.0281773	0.00409002	0.880802	1.63422	1.85538	nucleoside diphosphate kinase (NDK), co-transcribed with NME1 as a fusion protein NME1-NME2 that gets cleaved
257	EEF1D		P29692	0.828667	0.000822909	0.000255644	0.959204	2.32383	2.42266	δ subunit of translation elongation factor 1, which is responsible for the enzymatic delivery of aminoacyl-tRNAs to the ribosome
258	ATIC		V9HWH7	0.49835	0.0245211	0.00766778	1.18869	1.74221	1.46565	catalyzes the last two steps of the de novo purine biosynthetic pathway
259	ACTR3		A0A024RAI1	0.75527	0.00389577	0.0106644	1.09094	2.84943	2.61191	a part of actin recognition complex ARP2/3. The complex is located on the cell surface and participates in the maintenance of cell shape and motility
260	RPS8		Q5JR94	0.59157	0.0213177	0.0056349	0.918273	1.61627	1.76012	ribosomal protein, translation, co-transcribed with the small nucleolar RNA genes U38A, U38B, U39, and U40, which are located in its fourth, fifth, first, and second introns, respectively.
261	RPS16		P62249	0.514253	0.0162413	0.00603523	1.20254	1.94048	1.61366	ribosomal protein, translation
262	RPL8		P62917	0.881729	0.0400955	9.96489e-05	1.03834	1.6156	1.55595	a part of the elongation factor 2-binding site at the ribosomal subunit interface, also binds aminoacyl-tRNA
263	DHX9		Q08211	0.669749	0.000380706	0.00930727	1.29917	4.16471	3.20566	RNA helicase, unwinds double-stranded RNA and DNA-RNA complexes in ATP-dependent manner
264	HNRNPD		H0Y8G5	0.518903	0.00260463	0.00346432	0.906646	1.49209	1.64573	heterogeneous nuclear ribonucleoprotein, binds RNA, part of spliceosome, participates in exporting mRNA to the cytoplasm, stabilizes mRNA
265	PGM2		Q96G03	0.464209	0.00441159	0.017388	1.61897	5.54345	3.42406	converts ribose-1-phosphate and deoxyribose-1-phosphate that appear after the nucleoside breakdown to the corresponding 5-phosphopentoses
266	RPL14		Q6IPH7	0.614744	0.0110648	0.00499198	0.927159	1.70476	1.8387	ribosomal protein, translation
267	RPLP0		P05388	0.166795	9.20179e-05	0.000917944	1.27548	2.4722	1.93825	ribosomal protein, lateral stalk subunit P0 of pentameric complex consisting of P1 and P2 dimers, and a P0 monomer.
268	RPL35A		P18077	0.958006	0.0185844	0.00994144	0.97797	3.07095	3.14013	ribosomal protein, located at the P site of the ribosome, interacts with both - initiator and elongator tRNAs
269	ALDH7A1	2	P49419-2	0.831232	0.0013198	0.00248202	0.926006	2.59339	2.80062	play the major role in the detoxification of aldehydes generated by alcohol metabolism and lipid peroxidation. Also participates in lysine catabolism
270	CCT4		A8K3C3	0.117301	0.000877552	0.00108976	1.45537	3.00286	2.0633	a part of chaperonin containing TCP1 complex (CCT/TRIC) that folds actin, tubulin and α-transducin.
271	RPS18		P62269	0.927468	0.00218387	8.08197e-05	1.01891	1.90005	1.8648	ribosomal protein, translation
272	H2BC4		P62807	0.929789	0.00989863	0.0104312	1.02868	0.263388	0.256044	histone, core component of nucleosome
273	FABP5		Q01469	0.19916	8.79444e-06	1.17939e-05	1.59808	22.1713	13.8738	fatty acid binding protein found in epidermal cells, the first upregulated protein identified in psoriasis tissue, binds and transports long-chain fatty acids and other hydrophobic ligands
274	DDX39B	2	Q13838-2	0.93616	0.00147359	0.00232076	1.01725	1.91454	1.88207	participant of pre-mRNA splicing and its following transportation to the cytoplasm, a splicing factor, needed for association of pre-mRNA with U2 - small nuclear ribonucleoprotein
275	SERBP1	3	Q8NC51-3	0.478431	0.0012746	0.000923467	1.22178	3.53138	2.89037	RNA binding protein, binds to the 3'-UTR of the SERPINE1/PAI1 mRNA and causes its degradation
276	GSDMA		Q96QA5	0.274016	0.00307947	0.00446753	1.58417	11.2107	7.07671	gasdermin A, proteolytically cleaved N-terminal moiety interacts with lipids and forms pores in the cellular membrane inducing apoptosis
277	DDX5		P17844	0.45263	2.01977e-05	0.00172955	1.57208	4.74659	3.0193	RNA helicase, contributes to a variety of intracellular pathways, such as alteration of RNA structures, coregulation of transcription, splicing, and processing of small non-coding RNAs
278	TNC		A7MBN2	0.957035	0.0212383	0.00548482	0.953005	3.38823	3.55531	an extracellular matrix protein, ligand for integrins α-8/β-1, α-9/β-1, α-V/β-3 and α-V/β-6.
279	SERPINB1		V9HWH1	0.755037	0.0166888	0.00614059	0.904741	2.49978	2.76298	proteinase inhibitor acting as a suicide substrate, inhibits the neutrophil-derived proteinases: ELANE, CTSG, and PRTN3 protecting tissues from damage at the sites of inflammation
280	CCT6A		Q59ET3	0.462501	0.00695606	0.00210511	1.19693	2.24093	1.87223	a molecular chaperone, a part of chaperonin containing TCP1 complex (CCT/TRiC), participates in folding various proteins, including actin and tubulin
281	STAT3	3	P40763-3	0.55476	0.00196469	0.0028283	1.30048	8.28066	6.3674	transcription factor, activated by phosphorylation in response to various cytokines by small GTPase RAC1, also inhibited by PIAS3
282	H2BC21		Q16778	0.416754	0.00989586	0.0105773	0.896163	0.645738	0.720559	a replication-dependent histone, a member of the histone H2B family
283	SAMHD1		Q9Y3Z3	0.336007	0.0178318	0.0305634	1.61785	3.339	2.06385	regulates the innate immune response, mediates tumor necrosis factor-α proinflammatory responses
284	SYNCRIP		Q05CK9	0.48051	0.0112753	0.014428	1.25504	4.55175	3.62677	a cellular heterogeneous nuclear ribonucleoprotein, regulates alternative splicing and polyadenylation, a part of several multiprotein complexes including RNA editing-complex Apo-B
285	S100A8		P05109	0.245938	1.12273e-05	1.40042e-05	2.23007	25.8026	11.5703	proinflammatory factor
286	ITGB4	β-4D	P16144-4	0.200463	0.00977914	0.018948	0.694791	0.337705	0.486052	β4 subunit of integrins, tends to associate with α6 subunit, serves as receptor to laminins
287	NAMPT		A0A024R718	0.334919	6.38754e-05	8.70241e-05	2.1687	45.0777	20.7856	nicotinamide phosphoribosyltransferase, catalyzes the condensation of nicotinamide with 5-phosphoribosyl-1-pyrophosphate to yield nicotinamide mononucleotide in the biosynthesis of nicotinamide adenine dinucleotide
288	NPEPPS		P55786	0.615263	0.000311167	0.000183346	0.81	2.70662	3.34151	puromycin-sensitive aminopeptidase, hydrolyzes amino acids from the N-terminus of its substrate, involved in regulation of cell cycle
289	RPL6		Q8TBK5	0.128039	0.00622699	0.00138405	0.795164	1.87163	2.35377	ribosomal protein, translation
290	EIF3C		B4DVQ5	0.204929	5.31499e-05	0.000156534	1.52832	7.11612	4.65618	subunit C in translation initiation factor 3
291	IFI16		D3DUZ3	0.182462	4.86548e-05	0.000187685	1.88214	10.1528	5.39428	cytokine, interferon γ inducible protein, interacts with p53 and RB1, inhibits cell growth in the RAS/RAF signaling pathway.
292	PABPC1		P11940	0.53909	0.00101493	0.00103396	1.24632	3.88884	3.12026	a poly(A) binding protein, shuttles between the nucleus and cytoplasm, binds to the 3' poly(A) tail of mRNA, promotes ribosome recruitment and translation initiation, also required for poly(A) shortening in mRNA decay
293	TYMP		P19971	0.104284	0.00124703	0.00189665	2.84232	29.5575	10.3991	thymidine phosphorylase, an angiogenic factor, specifically acting only on endothelial cells
294	RPS9		A0A024R4M0	0.912147	0.00428284	0.00123777	1.0201	2.02747	1.98753	ribosomal protein, translation
295	RPS6		Q96DV6	0.255613	0.000202978	3.89894e-05	1.33933	2.61879	1.95531	ribosomal protein, translation, the major substrate of protein kinases in the ribosome, dephosphorylation occurs at growth arrest, regulates translation of particular classes of mRNA
296	ILF3	7	Q12906-7	0.452883	0.0435387	0.00535942	0.884567	1.46465	1.65578	a double-stranded RNA (dsRNA) binding protein that interacts with small non-coding RNAs, and mRNAs, stabilizes mRNAs, redistributes mRNA between the nucleus and cytoplasm
297	HNRNPC		G3V4W0	0.0701657	0.000626138	1.69279e-05	0.802679	1.5736	1.96043	heterogeneous nuclear ribonucleoprotein C, its tetramer is involved in the assembly of 40S hnRNP particles
298	KIF5B-ALK		C1PHA2	0.541493	0.00374469	0.00563139	1.1749	2.54288	2.16434	fusion oncoprotein and transcription factor that has tyrosine kinase activity
299	STAT1		P42224	0.0674702	2.69366e-05	1.76104e-05	0.556775	10.8235	19.4396	a transcription factor, phosphorylated/activated by the receptor associated kinases
300	RPL7A		P62424	0.482713	0.0271311	0.0252506	1.13021	1.74014	1.53965	ribosomal protein, translation, interacts with a subclass of nuclear hormone receptors, including thyroid hormone receptor, and inhibits their ability to transactivate them preventing their binding to the DNA, co-transcribed with the U24, U36a, U36b, and U36c small nucleolar RNA genes, which are located in its second, fifth, fourth, and sixth introns, respectively
301	CALML5		Q9NZT1	0.331474	4.54384e-05	0.000590663	1.19877	2.61081	2.17792	epidermal protein that interacts with TGM3, binds to 14-3-3σ protein/SFN, needed for the formation of keratohyalin granules and proper epidermal barrier
302	HSPA4		P34932	0.688536	0.00469178	0.00927836	1.32199	3.65606	2.76557	chaperone, interacts with several proteins including HDAC1, HDAC2 and APAF1, deficiency in HSPA4 results in STAT3 activation and gastric ulcer healing
303	RPL5		A2RUM7	0.104897	0.0172193	0.00199331	0.762477	1.69936	2.22874	ribosomal protein, translation, binds 5S rRNA to form a stable complex called the 5S ribonucleoprotein particle (RNP), co-transcribed with the small nucleolar RNA gene U21, which is located in its fifth intron.
304	CCT5		P48643	0.806657	0.00143684	0.00325991	1.07421	2.68043	2.49526	molecular chaperone, a part of chaperonin containing TCP1 complex (CCT/TRiC) that folds actin, tubulin and many other proteins
305	CCT3		P49368	0.852338	0.00054585	0.000637433	1.02423	2.02473	1.97683	molecular chaperone, a part of chaperonin containing TCP1 complex (CCT/TRiC) that folds actin, tubulin and many other proteins
306	RACK1		P63244	0.750202	0.00252622	0.000939496	1.08198	2.34012	2.16281	intracellular protein receptor for PKC, core 40S ribosomal protein, participates in several aspects of eukaryotic translation and ribosome quality control, including IRES-mediated translation, frame shifting, and non-stop decay (deactivating the mRNAs that miss a stop codon)
307	SBSN	2	Q6UWP8-2	0.428419	4.38695e-05	0.000124726	1.48788	10.52	7.07044	suprabasin, epidermal differentiation marker, expressed in the suprabasal layer, substrate of TGM2 and TGM3
308	DDX3X		A0A0D9SF53	0.89449	0.0335256	0.0256235	0.954472	2.30885	2.41898	ATP-dependent RNA helicase stimulated by both RNA and DNA. In the nucleus, regulates mRNP assembly, pre-mRNA splicing, and mRNA export
309	GPI		A0A1W6AYU6	0.103915	0.0187351	0.00120708	0.789302	1.56655	1.98473	glucose phosphate isomerase (GPI), in the cytoplasm, participates in glycolysis interconverting glucose-6-phosphate and fructose-6-phosphate, in the extracellular space, acts as lymphokine that induces immunoglobulin secretion, and angiogenic factor
310	NPM1		A0A0S2Z491	0.726364	0.00210415	0.000858623	1.03838	1.70114	1.63827	chaperones ribosomal proteins and core histones from the nucleus to the cytoplasm
311	IVL		P07476	0.296766	0.00100712	0.00230253	2.12136	14.8124	6.98251	in keratinocytes, an early differentiation marker and a part of the cornified envelope, synthesized in stratum spinosum, crosslinked to the cellular membrane in stratum granulosum
312	EPRS1		P07814	0.960458	0.0107532	0.00674124	0.984175	2.76944	2.81397	glutamyl-prolyl-tRNA synthetase 1, multifunctional aminoacyl-tRNA synthetase that catalyzes the aminoacylation of glutamic acid and proline tRNA species
313	RPL7		P18124	0.192051	0.00296034	0.0133811	1.23375	2.22485	1.80332	ribosomal protein, translation
314	STIP1		V9HW72	0.786413	0.001722	0.00202624	0.94016	2.5923	2.7573	stress induced phosphoprotein 1, an adaptor protein that coordinates the functions of HSP70 and HSP90 in protein folding, by interacting with both, transfers unfolded proteins from HSP90 to HSP70, stimulates the ATPase activity of HSP70 and inhibits one of HSP90
315	SERPINB5		A0A024R2B6	0.391126	0.00173276	0.0256562	1.1756	1.70779	1.4527	unknown
316	RPS3A		Q6NXR8	0.231396	0.0110057	0.00243202	0.875358	1.59247	1.81922	ribosomal protein, translation, co-transcribed with the U73A and U73B small nucleolar RNA genes, which are located in its fourth and third introns, respectively
317	DPYSL3		Q8IXW6	0.0836666	0.00425215	0.00233267	0.697983	0.376809	0.539855	unknown
318	MVP		Q14764	0.588314	0.0434319	0.0120231	0.860584	1.74653	2.02947	a part of the vault complex that is ribonucleoprotein structure involved in nucleo-cytoplasmic transport
319	LDHA		P00338	0.858483	3.25775e-06	1.21877e-05	0.986027	1.81363	1.83933	lactate dehydrogenase A, a subunit of LDH, which is a glycolytic enzyme, interconverts pyruvate and L-lactate with concomitant inter-conversion of NAD+ and NADH.
320	HNRNPA1		P09651	0.793228	0.000645348	0.000580708	0.974719	2.05763	2.111	heterogeneous nuclear ribonucleoprotein A1, one of the most abundant core proteins of hnRNP complexes, plays a key role in the regulation of alternative splicing
321	TCP1		P17987	0.157202	0.000215215	0.00037567	1.3383	2.69878	2.01657	molecular chaperone, a part of chaperonin containing TCP1 complex (CCT/TRiC) that folds actin, tubulin and many other proteins
322	SND1		B2R5U1	0.099714	0.0165658	0.000959219	0.569451	1.84256	3.23567	a transcriptional co-activator that is required for B-lymphocyte transformation, also interacts with signal transducers and activators of transcription (STATs)
323	SLC25A5		P05141	0.249603	1.6088e-05	2.09377e-05	1.21298	2.78788	2.29838	ADP/ATP translocase 2, a gated pore that translocates ADP from the cytoplasm into the mitochondrial matrix and ATP from the mitochondrial matrix into the cytoplasm
324	LCP1		V9HWJ7	0.132103	0.0267032	0.00165547	0.7277	1.64765	2.26418	lymphocyte cytosolic protein 1 (plastin 2), binds class αMβ2 integrin in the cytoplasm and maintains it in inactive state
325	HK1	3	P19367-3	0.194792	0.0112976	0.0387301	1.17895	1.525	1.29352	hexokinase1 phosphorylates glucose to produce glucose-6-phosphate, glycolytic enzyme, localized in the outer membrane of mitochondria
326	CFL1		V9HWI5	0.153898	0.0077223	0.0172954	1.22837	2.20604	1.79591	cofilin 1 binds and depolymerizes filamentous F-actin and inhibits the polymerization of monomeric G-actin in a pH-dependent manner, involved in the translocation of actin-cofilin complex from cytoplasm to the nucleus
327	HNRNPK	3	P61978-3	0.886576	0.00476388	0.0016208	1.02721	1.68101	1.63648	heterogeneous nuclear ribonucleoprotein K, a part of RNP with heterogeneous nuclear RNA, participates in splicing of mRNA and its transportation to the cytoplasm.
328	A2ML1		A8K2U0	0.36811	5.95711e-05	0.00266929	4.63981	26.1048	5.62627	α-2-macroglobulin like 1, inhibits several chymotrypsin-like proteases, such as KLK7 delaying desquamation
329	GDI2		Q6IAT1	0.580631	0.00927462	0.00113204	1.12897	1.73563	1.53735	inhibitor of GDP dissociation, regulates the GDP-GTP exchange in small RAB GTPses
330	RPS4X		Q96IR1	0.697114	0.0227615	0.000820377	0.916532	1.68654	1.84014	ribosomal protein S4 on X chromosome, not a target in X-inactivation
331	CAP1		B2RDY9	0.750637	0.024833	0.00261651	1.06806	1.63227	1.52826	cyclase associated actin cytoskeleton regulatory protein 1, interacts with other molecules of CAP1, as well as with CAP2 and actin
332	HIST1H1E		A3R0T8	0.447856	0.031702	0.0262145	0.879476	0.625776	0.711533	H1.4 linker histone that interacts with linker DNA between nucleosomes
333	XRCC6		A0A024R1N4	0.879474	0.00156371	0.0127997	1.03664	1.84452	1.77932	KU70 subunit in a single-stranded DNA-dependent ATP-dependent helicase, involved in repair of non-homologous DNA ends
334	EEF1A1		Q6IPS9	0.954214	0.00857012	0.00098564	0.985562	1.9302	1.95847	isoform of α subunit in translation elongation factor 1, which is responsible for the enzymatic delivery of aminoacyl-tRNAs to the ribosome
335	CCT2		V9HW96	0.633748	0.00408613	0.00320373	1.12092	2.51375	2.24257	chaperone, a part of the chaperonin containing TCP1 complex (CCT/TRiC). The complex folds various proteins, including actin and tubulin.
336	BRWD1	1	Q59ER5	0.295719	0.00887013	0.0216194	1.27448	1.75846	1.37975	nuclear protein, transcriptional activator, regulates chromatin remodeling, associates with the SWI/SNF chromatin remodeling complex.
337	RPS3		P23396	0.299997	0.00021217	6.16222e-05	0.859167	1.84871	2.15174	ribosomal protein, translation, as an endonuclease is involved in the repair of UV-induced DNA damage, co-transcribed with the small nucleolar RNA genes U15A and U15B, which are located in its first and fifth introns, respectively.
338	RPL3		P39023	0.761563	0.000552211	0.000961443	0.946522	2.26841	2.39657	ribosomal protein, translation, co-transcribed with three small nucleolar RNA genes U82, U83a and U83b that are located in introns 3, 5 and 7, respectively.
339	EIF4A1		P60842	0.122445	7.91236e-07	9.10902e-06	1.70529	5.75096	3.37243	translation initiation factor 4A1, the most prevalent member of the eIF4A family of ATP-dependant RNA helicases, a part of the eIF4F translation initiation complex, unwinds the secondary structure of mRNA within the 5'-UTR
340	PRKDC		P78527	0.0661249	0.00132721	0.00263352	1.50666	6.23061	4.13538	DNA activated protein kinase, works in concert with the Ku70/Ku80 heterodimer to repair DNA double strand break and DNA recombination
341	RPL4		P36578	0.841675	0.00153307	0.00043508	1.04847	2.51907	2.40263	ribosomal protein, translation
342	LUM		Q53FV4	0.227988	0.0234356	0.000687042	0.691542	0.347463	0.502447	a small leucine-rich proteoglycan, distributed in collagenous matrices throughout the body, contributes to organization of collagen fibrils
343	TUBA4A	4	P68366-2	0.285585	0.00878334	0.0380157	1.33698	1.92293	1.43827	tubulin α 4a, a component of microtubules, a part of tubulin dimer
344	ALDH2		A0A384NPN7	0.251707	0.000881428	0.000881121	1.29965	2.19983	1.69263	aldehyde dehydrogenase 2, the mitochondrial isoform, localized in mitochondrial matrix, has a low Km for acetaldehyde
345	IDE		A0A3B3ISG5	0.787946	6.99056e-06	6.74286e-06	0.910415	21.3506	23.4516	a zinc metallopeptidase, degrades and inactivates insulin and other peptides, such as glucagon, amylin, bradykinin, and kallidin influencing the cell signalling, found in cytoplasm and extracellular matrix, cell membrane, peroxisome, and mitochondrion
346	CCT8	θ	Q53HU0	0.967154	0.000145685	0.00014872	1.00704	2.84703	2.82712	chaperone, a part of the chaperonin containing TCP1 complex (CCT/TRiC). The complex folds various proteins, including actin and tubulin.
347	APOA4		P06727	0.103053	0.00965656	0.0474888	0.68362	0.418095	0.61159	a potent activator of lecithin-cholesterol acyltransferase
348	SFPQ		Q9BSV4	0.873992	0.00505898	2.79003e-05	0.965332	1.89172	1.95966	proline- and glutamine-rich splicing factor
349	HNRNPU		Q00839	0.640994	0.0110032	0.0141877	0.924805	1.58765	1.71674	has affinity for both RNA and DNA, involved in the packaging of hnRNA into large ribonucleoprotein complexes
350	EIF3A		Q24JU4	0.987816	0.000121422	0.000120317	1.00487	6.01351	5.98437	subunit A of translation initiation factor 3
351	HSPD1		P10809	0.720899	0.00575806	0.00125178	1.06015	1.63999	1.54694	heat shock mitochondrial protein, chaperone. participates in folding and assembly of newly imported proteins, signalling molecule in the innate immune system
352	SCCA1/SCCA2	fusion	Q5K684	0.129753	0.00216118	0.00198519	0.519921	35.5974	68.4669	unknown
353	P4HB		P07237	0.163823	0.00102951	0.000472262	0.800608	2.16354	2.70237	prolyl 4-hydroxylase subunit β, hydroxylates prolyl residues in preprocollagen, performs breakage and rearrangement of disulfide bonds, a chaperone that inhibits aggregation of misfolded proteins
354	HNRNPM		P52272	0.621716	0.00984239	0.00315838	0.958496	1.49657	1.56138	a heterogeneous nuclear ribonucleoprotein, participates in mRNA splicing, also constitutes a monomer of the N-acetylglucosamine-specific receptor, which triggers selective recycling of immature GlcNAc-bearing thyroglobulin molecules.
355	DCN		Q6FH10	0.340605	0.0367566	8.39184e-05	0.759286	0.402113	0.529594	decorin, a small leucine-rich proteoglycan, participates in the assembly of collagen fibrils
356	ENO1		P06733	0.347486	0.020682	0.0018376	0.892068	1.42703	1.59968	α enolase, a glycolytic enzyme
357	HSPA8		P11142	0.43594	0.000689666	0.000283643	0.938381	1.88125	2.00478	a chaperone, heat shock protein, facilitates the proper folding of newly translated and misfolded proteins in ATP-dependent manner, stabilizes or degrades mutant proteins
358	SERPINB3		P29508	0.129573	0.00447789	0.00486989	2.0162	67.8554	33.6551	cysteine protease inhibitor, an inhibitor of UV-induced apoptosis via suppression of the activity of c-Jun NH2-terminal kinase (JNK1), modulates the host immune response against tumor cells
359	CLTC	2	Q00610-2	0.708355	0.00028612	0.000514163	1.04282	1.7161	1.64563	clathrin heavy chain 1, a part of clathrin, which is involved in the intracellular trafficking of receptors and endocytosis of a variety of macromolecules in coated vesicles and coated pits.
360	HSP90AA1		K9JA46	0.306564	0.0131243	0.000929831	0.839415	1.55452	1.8519	a chaperone, a subunit in heat shock protein HSP90, in the proper folding of specific target proteins by use of an ATPase activity that is modulated by co-chaperones
361	HSP90AB1		A0A024RD80	0.587121	0.00258096	0.000725626	0.920603	2.02979	2.20485	the constitutive form of the cytosolic 90 kDa heat-shock protein, a molecular chaperone
362	HSPA5		P11021	0.1278	0.0241603	0.00164826	0.777901	1.56688	2.01423	a heat shock protein, located in the lumen of the endoplasmic reticulum (ER), involved in the folding and assembly of proteins
363	EZR		P15311	0.528927	0.00732303	0.021706	1.07381	1.64107	1.52827	ezrin, located in cytoplasmic peripheral membrane, substrate of a protein-tyrosine kinase, serves as an intermediate between the plasma membrane and the actin cytoskeleton, involved in cell adhesion and migration
364	SBSN		Q6UWP8	0.567025	0.0013316	0.0177753	1.19301	2.22956	1.86885	suprabasin, epidermal differentiation marker, expressed in the suprabasal layer, substrate of TGM2 and TGM3
365	KRT16		P08779	0.834262	0.0349169	0.0355366	1.14979	25.4656	22.1481	a type I cytokeratin, paired with keratin 6, regulator of innate immunity in response to skin barrier breach, required for some inflammatory checkpoints for the skin barrier maintenance.
366	DYNC1H1		Q14204	0.92597	0.0307478	0.0438073	1.03234	2.14676	2.0795	cytoplasmic dynein 1, a motor for the intracellular retrograde motility of vesicles and organelles along microtubules
368	VIM		P08670	0.0772686	0.0123298	0.0229737	0.762621	0.605582	0.794081	vimentin, a type III intermediate filament protein, involved in cholesterol transport and epithelial-mesenchymal transformation
369	TNXB		A0A3B3ISX9	0.580028	0.00682265	0.0209317	0.896604	0.374353	0.417524	tenascin XB, glycoprotein of extracellular matrix, in contrast to fibronectin, exhibits anti-adhesive effect, accelerates formation of collagen fibrils
370	COL6A3	4	P12111-4	0.502955	0.0144351	0.0131014	0.758621	0.125356	0.165242	α-3 chain in collagen VI, a cell-binding protein, contains several similar to von Willebrand Factor type A domains to bind extracellular proteins and organize matrix components
371	COL6A3		D9ZGF2	0.235241	0.0348553	0.0240411	0.739772	0.474241	0.641064	α-3 chain in collagen VI, a cell-binding protein, contains several similar to von Willebrand Factor type A domains to bind extracellular proteins and organize matrix components
372	ATP5MF		P56134-4	0.021346	0.158841	0.931481	1.58143	1.55074	0.980596	subunit F of F0 complex in mitochondrial ATP-synthase
373	HSPA4L		E9PDE8	0.0243994	0.0635141	0.249678	0.634679	0.750209	1.18203	a chaperone, a heat shock protein, protects the cell from aggregated proteins
374	RALY		Q5QPL9	0.0100622	0.212841	0.130766	0.388655	0.752388	1.93588	RALY heterogeneous nuclear ribonucleoprotein, participates in mRNA splicing
375	PLG		B2R7F8	0.0129728	0.0941789	0.568189	0.542263	0.628396	1.15884	plasminogen, a proenzyme that circulates in blood plasma, activated to serine protease by plasminogen activator, urokinase plasminogen activator, kallikrein or factor XII. Degrades many blood plasma proteins, including fibrin-containing blood clots (Hageman factor), fibronectin, thrombospondin, laminin, and von Willebrand factor, inactivated by α2-macroglobulin and α2-antiplasmin, interacting wit…
376	THBS1		A0A024R9Q1	0.00740785	0.148907	0.128981	0.417491	0.705453	1.68974	thrombospondin 1, secreted protein, binds to a variety of integrin and non-integrin cell surface receptors, mediates cell adhesion
377	DCXR		A0A384NY14	0.0219767	0.428815	0.155526	1.70788	1.25874	0.737018	dicarbonyl and L-xylulose reductase, participates in the uronate cycle of glucose metabolism (the synthesis of glucuronic acid)
378	AK1		Q6FGX9	0.00545412	0.457608	0.0529293	1.97679	1.27845	0.646729	adenylate kinase 1, interconverts adenine nucleotides - ATP, ADP, and AMP
379	ALDH3A1		P30838	0.0389825	0.0858631	0.307077	1.80196	2.81611	1.5628	aldehyde dehydrogenase 3, oxidizes aromatic and medium-chain (6 carbons or more) saturated and unsaturated aldehyde substrates
380	SLC4A1		G4V2I9	0.00397142	0.0868116	0.0597809	2.40241	1.62675	0.677134	involved in chloride/bicarbonate transport from tissue to the lung by erythrocytes, in the cellular membrane co-localized with glycophorin A (GYPA)
381	HBD		A0N071	0.0317124	0.3668	0.061692	2.29729	1.28739	0.560395	hemoglobin subunit δ, a part of minor human hemoglobin isoform HbA-2, oxygen transfer to the peripheral cells
382	ANK1	Er13	P16157-14	0.045164	0.408452	0.067273	2.89881	1.39238	0.48033	ankyrin 1, attaches integral membrane proteins to cytoskeletal elements, primarily, the cytoskeletal proteins SPTAN1, TUBB, VIM and DES
383	COL12A1		A0A087X0A8	0.0361829	0.0510714	0.184591	6.319	3.00896	0.476177	α chain of type XII fibril-associated collagen, which binds to type I collagens
384	IGKV@		Q9UL85	0.178463	0.0436451	0.0694431	0.557497	0.303157	0.543783	a part of myosin-reactive antibody, κ chain
385	ATP1B3		D3DNF9	0.390021	0.0177956	0.0849936	1.42333	2.89645	2.03497	β chain protein of Na+/K+ -ATPase, which is an integral membrane protein creating and maintaining the electrochemical gradients of Na and K ions across the plasma membrane.
386	V-kappa-3 chain		A0N5G5	0.54695	0.0256447	0.116388	0.743142	0.196839	0.264874	unknown
387	SNU13		Q6FHM6	0.415836	0.0194658	0.214487	1.56554	2.61459	1.67009	nuclear protein that is a component of the [U4/U6.U5] tri-snRNP, binds to the 5' stem-loop of U4 snRNA, involved in mRNA splicing
388	SPCS2		E9PRB9	0.372211	0.0294071	0.121326	1.22254	1.89762	1.55219	subunit 2 in signal peptidase complex, which cleaves signal peptides from their N-termini of some membrane proteins.
389	IGHV3-23		A0A125QYY9	0.0993008	0.0286406	0.589516	0.326904	0.186322	0.569959	immunoglobulin heavy chain, variable region 3-23
390	PDHB	3	P11177-3	0.304662	0.019239	0.276437	1.48517	2.04753	1.37865	subunit B in pyruvate dehydrogenase E1, a nuclear-encoded mitochondrial multienzyme complex. This complex converts pyruvate to acetyl-CoA and carbon dioxide, and connects glycolysis and the tricarboxylic acid cycle.
391	SRP14		P37108	0.688202	0.0498203	0.129543	1.18806	2.14514	1.80557	signal recognition particle 14, a part of protein-RNA complex that recognizes certain proteins and transports them to the endoplasmic reticulum
392	C1R		F5H2D0	0.185187	0.0346678	0.300315	0.723398	0.584174	0.807541	a proteolytic subunit in the complement system C1 complex. This complement system mediates the innate immune response by ultimately triggering phagocytosis, inflammation, and rupturing the bacterial cell wall
393	C8A		P07357	0.197196	0.00634593	0.294174	0.707492	0.456806	0.64567	α chain in complement C8. In turn, C8 is a part of membrane attack complex that forms pores in bacterial membrane.
394	RPL37A		P61513	0.116585	0.0406823	0.0794231	1.60317	1.86919	1.16594	ribosomal protein, translation
395	ATP5MG		O75964	0.164644	0.0238661	0.474492	2.24316	2.96865	1.32342	membrane subunit g of mitochondrial ATP synthase, which participates in oxidative phosphorylation
396	APOA2		V9GYE3	0.115016	0.0151831	0.0802364	0.622009	0.37812	0.607902	apolipoprotein A2, present at high density in lipoprotein particles, also found in plasma as a part of HDL, transporter of lipids
397	AP2M1	2	Q96CW1-2	0.0810003	0.00206063	0.0569712	2.97859	6.35849	2.13473	subunit μ1 in heterotetrameric coat assembly protein complex 2, needed for activity of a vacuolar ATPase, which is responsible for proton pumping from endosomes and lysosomes, also regulates the intracellular trafficking and function of CTLA4 protein
398	SRSF2		J3KP15	0.0899381	0.00838926	0.0513025	1.64763	2.45507	1.49007	serine and arginine rich splicing factor 2, involved in mRNA splicing, mRNA export, a part of spliceosome
399	ASPRV1		Q53RT3	0.203792	0.0176635	0.105676	2.33971	5.47415	2.33967	aspartic peptidase involved in the processing of filaggrin
400	OTUB1		F5GYN4	0.761449	0.04728	0.0633287	0.912752	1.83161	2.00669	cleaves ubiquitin from branched poly-ubiquitin chains but not from ubiquitinated substrates targeted for degradation.
401	ALDOC		A0A024QZ64	0.177435	0.00554266	0.0756738	2.97723	7.35735	2.47121	fructose-bisphosphate aldolase, a glycolytic enzyme that reversibly cleaves fructose-1,6-bisphosphate and fructose 1-phosphate to dihydroxyacetone phosphate and either glyceraldehyde-3-phosphate or glyceraldehyde
402	CES1	3	P23141-3	0.0733157	0.0374791	0.307201	0.241826	0.121589	0.502797	carboxylesterase 1, hydrolyzes or transesterificates xenobiotics, and endogenous substrates with ester, thioester, or amide bonds
403	CNN3	3	Q15417-3	0.830221	0.00894786	0.0887368	1.08585	1.88826	1.73897	calponin 3, associated with the cytoskeleton, needed for the formation of stress fibers
404	ABI3BP		Q7Z7G0	0.124793	0.00517066	0.156328	0.581869	0.294418	0.505987	ABI family member 3 binding protein, an adaptor protein implicated in cell signalling
405	DDX1	3	Q92499-3	0.668643	0.0497664	0.055014	0.837042	1.63354	1.95156	DEAD-box helicase 1, involved in alteration of RNA secondary structure, intracellular processes like translation initiation, nuclear and mitochondrial splicing, as well as ribosome and spliceosome assembly.
406	CHMP4B		Q9H444	0.155203	0.0391392	0.282875	1.74508	2.5651	1.46991	charged multivesicular body protein 4B, a part of the endosomal sorting complex required for sorting of endocytosed cell-surface receptors into multivesicular endosomes, also needed for the final abscission stage of cytokinesis, forming circular scaffolds, promotes outward budding
407	OLA1		Q9NTK5	0.235305	0.0157118	0.137559	2.07527	4.31578	2.07962	Obg like ATPase 1, involved in centrosome regulation
408	HNRNPAB		D6R9P3	0.186528	0.0115829	0.0811355	1.61193	2.33344	1.44761	heterogeneous nuclear ribonucleoprotein A/B, binds to one of the components of the multiprotein editosome complex
409	TTR		E9KL36	0.0652648	0.0184669	0.0951106	0.863313	0.626063	0.725187	transthyretin, one of the three prealbumins, in the plasma and cerebrospinal fluid, involved in transport of thyroid hormones , involved in the transport of retinol by associating with retinol-binding protein
410	FKBP3		Q00688	0.454891	0.00955353	0.0548837	1.31864	2.32552	1.76357	cis-trans prolyl isomerase, interconverts the cis and trans isomers of peptide bonds in the proline molecule, due to both cis- and trans isomers are equally formed the enzyme is needed for proper protein folding
411	GOT1		B3KUZ8	0.282102	0.0118655	0.0526174	1.48783	2.96127	1.99033	interconverts aspartate and α-ketoglutarate to oxaloacetate and glutamate, located in the cytoplasm, important enzyme in the amino acid metabolism
412	NDUFS1		B4DJ81	0.112048	0.0473526	0.348181	1.43923	1.59742	1.10992	core subunit S1 in NADH: ubiquinone oxidoreductase, located in mitochondrial inner membrane, transfers electrons from NADH to the respiratory chain
413	USP5	short	P45974-2	0.941138	0.0474939	0.0722576	0.968004	1.97147	2.03663	disassembles branched polyubiquitin chains by a sequential exo mechanism, starting at the proximal end of the chain
414	HDGF		P51858	0.187138	0.0157919	0.0797888	1.40432	2.2926	1.63254	heparin binding growth factor, mitogenic and DNA-binding protein
415	ATP6V1A		P38606	0.479061	0.0386551	0.0667077	1.31579	3.11665	2.36866	a component of vacuolar ATPase (V-ATPase), mediates acidification of eukaryotic intracellular organelles, The latter is needed for protein sorting, zymogen activation, and receptor-mediated endocytosis
416	YWHAH		A0A024R1K7	0.0855342	0.0357989	0.274824	1.69583	2.01513	1.18828	a 14-3-3 protein, mediates signal transduction by binding to phosphoserine-containing proteins
417	CTSG		P08311	0.25015	0.0451892	0.123923	0.814757	0.619245	0.760036	cathepsin g, S1 peptidase, has a specificity similar to that of chymotrypsin C, involved in the killing of pathogens, connective tissue remodeling, at the sites of inflammation, has antimicrobial activity
418	SERPINC1		A0A024R944	0.0582759	0.0275832	0.114562	0.556866	0.437665	0.785943	antithrombin III, a plasma protease inhibitor, inhibits thrombin and other serine proteases of the coagulation system, regulates blood coagulation cascade and heparin; enhances the inhibitory activity
419	OLFML1		Q6UWY5	0.973227	0.0342566	0.0531914	1.0102	0.470446	0.465693	unknown
420	HBA2	mutant	Q4ZGM8	0.423978	0.00429438	0.106146	0.777915	0.365476	0.469815	hemoglobin subunit α2, identical to HBA1, the only differences are in introns 3'- and 5'-UTR, transports oxygen to the peripheral cells
421	ASPN		Q9BXN1	0.426388	0.0270185	0.115234	0.735088	0.33089	0.450137	asporin, a cartilage extracellular protein, inhibits TGFβ1-induced gene expression, also binds collagen and calcium
422	CTTN		Q53HG7	0.275564	0.0487086	0.16371	1.3382	1.73017	1.29291	cortactin, regulates the interactions between the components of adherens-type junctions, assembles the cytoskeleton and cell adhesion structures of epithelia, degraded in apoptotic cells
423	OGN		A8K0R3	0.369481	0.00195949	0.0589147	0.782227	0.334975	0.428233	osteoglycin, small leucine-rich proteoglycan, interacts with transforming growth factor β, high expression is associated with elevated heart left ventricular mass
424	SLC25A6		Q6I9V5	0.25531	0.00905737	0.0701313	1.67699	3.10144	1.84941	a mitochondrial carrier, a gated pore, translocates ADP from the cytoplasm into the mitochondrial matrix and ATP from the mitochondrial matrix into the cytoplasm, implicated in permeability transition pore complex that induces apoptosis
425	EEA1		Q15075	0.630134	0.0472254	0.0848447	1.29447	3.30907	2.55633	found in early endosomes and involved in endosomal trafficking, promotes the fusion of endosomes
426	XRCC5		P13010	0.119995	0.00964477	0.0605904	1.55011	2.53329	1.63427	X-ray repair cross complementing 5, the human ortholog of Ku80, involved in DNA repair, ATP-dependant DNA helicase II, the DNA-binding component of the DNA-dependent protein kinase, a component of DNA ligase IV-XRCC4 complex that repairs dsDNA breaks by non-homologous ends joining
427	ATP1A1	4	P05023-4	0.17322	0.0398467	0.310239	1.51353	1.9872	1.31296	transporting subunit α1 in Na+/K+ ATPase, which establishes and maintains the electrochemical gradients of Na and K ions across the cellular membrane
428	DPYSL2		Q16555	0.104747	0.0153718	0.0676145	0.851057	0.662844	0.778848	in neurons, promotes assembly of microtubules
429	BGN		A6NLG9	0.135833	0.0314247	0.301164	0.474778	0.263993	0.556036	implicated in the assembly of collagen fibrils
430	HSPG2		A0A024RAB6	0.34599	0.0439907	0.100438	0.831724	0.565984	0.680495	a perlecan protein, a major component of basement membrane, needed for binding and cross-linking many extracellular matrix components and cell-surface molecules, helps to maintain the endothelial barrier function in the blood vessels, inhibits the proliferation of smooth muscle cells, stimulates endothelial growth and regeneration
431	COL1A2		A0A087WTA8	0.288326	0.00266473	0.279287	0.626553	0.283537	0.452535	α2 chain in collagen 1,found in most connective tissues including the dermis
432	POSTN	5	Q15063-5	0.0723228	0.00269949	0.197494	0.49759	0.192571	0.387007	periostin, a secreted extracellular matrix protein, involved in wound healing, binds to integrins to support adhesion and migration of epithelial cells
433	FLG	variant	Q59H78	0.11876	0.032188	0.302212	0.518816	0.329462	0.635026	a protein associated with intermediate filaments, a part of the cornified envelope, located in keratohyalin granules of the granular layer
434	APOA1		A0A024R3E3	0.130621	0.0229971	0.0959516	0.629786	0.397392	0.630996	apolipoprotein A1, the major protein component of high density lipoprotein (HDL), in plasma, promotes cholesterol efflux from tissues to the liver for excretion, a cofactor for lecithin cholesterol acyltransferase (LCAT), which produces most plasma cholesteryl esters
435	COL1A1	CRA_a	D3DTX7	0.396731	0.00517576	0.263491	0.699272	0.338119	0.483531	α1 chain in collagen 1, located in connective tissues, including the dermis
436	COL6A1		A0A087X0S5	0.152544	0.0239603	0.0534041	0.685667	0.45099	0.65774	α1 chain in collagen 6, a major structural component of microfibrils
437	COL1A1		P02452	0.345757	0.0393965	0.386646	0.605166	0.325529	0.537918	α1 chain in collagen 1, located in connective tissues, including the dermis
438	KRT72		H0YHD9	0.322277	0.0498432	0.272088	0.799899	0.487763	0.609781	type II cytokeratin, important for structural integrity of epithelial cells, found in the inner root sheath of hair follicles
439	FLG2		Q5D862	0.232271	0.00171487	0.0956161	0.74813	0.31019	0.41462	upregulated by calcium, proteolyzed by calpain 1, needed for proper cornification and formation of the skin barrier
440	KRT1		H6VRG2	0.334348	0.0114534	0.0544632	0.877177	0.576573	0.657305	type II cytokeratin, coexpressed with KRT10 in the spinous and granular layers of the epidermis
441	FLG		P20930	0.0864374	0.0158891	0.291297	0.732335	0.495652	0.676811	a protein associated with intermediate filaments, a part of the cornified envelope, located in keratohyalin granules of the granular layer
442	AIMP2		A8MU58	0.150238	0.650601	0.00172541	0.398963	0.822805	2.06236	a part of aminoacyl-tRNA synthetase complex, needed for assembly and stability of that complex
443	UQCRQ		O14949	0.512507	0.451701	0.0273152	0.698413	1.32224	1.89321	a subunit of ubiquinol-cytochrome c reductase complex III, which is part of the mitochondrial respiratory chain, binds ubiquinone
444	GM2A		P17900	0.477488	0.0515434	0.0297041	0.751963	3.11119	4.13743	a small glycolipid transport protein, cofactor of the lysosomal enzyme β hexosaminidase A (HEXB), which degrades molecules containing terminal N-acetyl hexosamines
445	PSMB6		Q6IAT9	0.546862	0.120995	0.0365259	0.739511	2.09367	2.83115	β6 subunit of 20S proteasome
446	SRP9		P49458	0.274299	0.204944	0.0274457	0.705115	1.49553	2.12098	signal recognition particle 9, a part of protein-RNA complex that recognizes certain proteins and transports them to the endoplasmic reticulum. The complex of SRP9 and SRP14 is required for mRNA binding
447	UFM1		P61960	0.889773	0.0833022	0.0488205	0.93164	1.96825	2.11268	a ubiquitin-like protein, conjugated by E1-like activating enzyme UBA5 and E2-like conjugating enzyme UFC1 to target proteins in a ubiquitin-like manner
448	Atox1		A0A2Z4T009	0.220178	0.0947028	0.0436368	0.781094	1.81758	2.32697	antioxidant 1 copper chaperone, binds and transports cytosolic copper to ATPase proteins in the trans-Golgi network for later incorporation to the ceruloplasmin (CP)
449	SNRNP70	2	P08621-2	0.150975	0.199329	0.0146773	0.668068	1.33628	2.00022	subunit 70 in small nuclear ribonucleoprotein U1,
450	PCNA		Q6FI35	0.143624	0.0669361	0.00385638	0.372741	2.2964	6.16085	proliferating cell nuclear antigen, nuclear protein and a cofactor of DNA polymerase δ, accelerates the synthesis of leading DNA strand in DNA replication, involved in the RAD6-dependent DNA repair pathway
451	NAA10	2	P41227-2	0.320575	0.136445	0.0150708	0.681677	1.68205	2.46752	catalytic subunit in N-α-acetyltransferase 10, participates in posttranslational modification, transfers an acetyl group from acetyl-coenzyme A to the α-amino group in a nascent polypeptide
452	RECQL		A0A024RAV2	0.498555	0.0537637	0.0211475	0.785282	1.92818	2.45539	RecQ like DNA helicase, involved in DNA repair in the processing of Holliday junctions, the suppression of sister chromatid exchanges, telomere maintenance, and is required for resistance to genotoxic stress
453	MTPN		C9JL85	0.433296	0.137092	0.0144913	0.632944	1.76944	2.79557	the gene encodes two proteins - myotrophin, which is involved in cerebellar morphogenesis and leucine zipper protein 6 (LUZP6)
454	TMSB10		P63313	0.120659	0.0816693	0.000839153	0.760032	1.26203	1.66049	thymosin beta 10, binds to and sequesters actin monomers (G actin), inhibits actin polymerization
455	PSAT1		A0A024R280	0.466486	0.138333	0.00844124	0.685031	1.63128	2.38133	phosphoserine aminotransferase 1, converts 3-phosphohydroxypyruvate to phosphoserine and 3-hydroxy-2-oxo-4-phosphonooxybutanoate to phosphohydroxythreonine
456	ATP5J		Q6IB54	0.429414	0.167756	0.000263347	0.536303	1.81011	3.37517	peripheral stalk subunit F6 in F0 complex of mitochondrial ATP synthase, which synthesizes ATP utilizing an electrochemical gradient of protons across the inner membrane, needed for the interaction of F0 and F1.
457	fusion protein, liposarcoma		Q59H57	0.347848	0.117524	0.0125044	0.740441	1.65939	2.24108	unknown
458	IDH3A		B4DJB4	0.443327	0.166303	0.0222551	0.639479	1.95822	3.06221	catalytic subunit α in isocitrate dehydrogenase (NAD+) , enzyme of the tricarboxylic acid cycle
459	EIF3M		Q7L2H7	0.354489	0.25872	0.00850334	0.748847	1.35215	1.80564	subunit M in eukaryotic translation initiation factor 3, needed for the association of mRNAs with the ribosomes
460	FAM162A		F8W7Q4	0.397026	0.061386	0.0174778	0.764941	1.94847	2.54722	promotes apoptosis in response to hypoxia via interactions with hypoxia-inducible factor-1α (HIF1A)
461	NANS		V9HW39	0.062451	0.079857	0.00666543	0.529915	1.76078	3.32276	N-acetylneuraminate synthase, involved in the metabolism of sialic acids, generates phosphorylated forms of N-acetylneuraminic acid (Neu5Ac) and 2-keto-3-deoxy-D-glycero-D-galacto-nononic acid (KDN) from N-acetylmannosamine 6-phosphate and mannose 6-phosphate, respectively
462	PSMB4		P28070	0.069806	0.364148	0.00720097	0.429256	1.35302	3.15202	subunit β4 in 20S proteasome
463	ERP29		V9HW71	0.193863	0.209031	3.92703e-05	0.481919	1.51172	3.13687	endoplasmic reticulum protein 29, located in the lumen of the endoplasmic reticulum, needed for the processing of secretory proteins
464	OXCT		Q6IAV5	0.16438	0.396266	0.0100302	0.590409	1.2651	2.14274	3-oxoacid CoA-transferase 1, located in the mitochondrial matrix, reversibly transfers coenzyme A from succinyl-CoA to acetoacetate, participates in catabolism of extrahepatic ketone bodies
465	RBBP4	3	Q09028-3	0.301265	0.0525018	0.0119092	0.802501	1.51939	1.89332	a chromatin remodeling factor, RB binding protein 4, located in the nucleus, involved in histone deacetylation and chromatin assembly, part of the Mi-2 complex which has been implicated in chromatin remodeling and transcriptional repression, also a part of co-repressor complexes that participate in transcriptional silencing
466	PSMD13		B4DJ66	0.245863	0.217093	0.0242774	0.685663	1.36189	1.98624	the 13th non-ATPase subunit in 26S proteasome
467	RPL22		K7ERI7	0.893905	0.103997	0.00729174	1.03763	1.50395	1.44941	ribosomal protein, translation
468	H2AC21		Q8IUE6	0.344596	0.0554328	0.0029607	1.5277	0.0993757	0.0650492	H2A clustered histone 21, a part of nucleosome, a replication-dependent histone
469	LARS1	2	Q9P2J5-2	0.0516969	0.0896449	0.00363458	0.723234	1.22976	1.70036	leucyl-tRNA synthetase 1, ligates L-leucine to tRNA(Leu) in ATP-dependent manner
470	THRAP3		A0A3B3ITZ9	0.43141	0.072521	0.0278232	0.759603	2.1233	2.79527	a part of the SNARP complex, involved in pre-mRNA splicing, remains associated with spliced mRNA, a part of the exon junction complex, involved in nuclear mRNA decay by recognizing premature stop codons, together with HELZ2, enhances the transcriptional activation mediated by PPARG, promotes the transcriptional activity of CLOCK-ARNTL/BMAL1 in regulation of circadian rhythms
471	HNRNPDL	3	O14979-3	0.364968	0.267517	0.043184	0.674498	1.46775	2.17606	one of heterogeneous nuclear ribonucleoproteins, forms complexes with heterogeneous nuclear RNA (hnRNA), participates in mRNA splicing
472	CS		O75390	0.623434	0.172852	0.00722908	0.838262	1.45921	1.74075	citrate synthase, enzyme of the tricarboxylic acid cycle, catalyzes the synthesis of citrate from oxaloacetate and acetyl-coenzyme A, located in mitochondrial matrix
473	COPG1		Q9Y678	0.0964189	0.0529022	0.00261861	0.553066	1.55998	2.82061	subunit γ1 of coat complex COPI, which coats proteins transporting vesicles
474	CALU	3	O43852-3	0.312017	0.258103	0.0057002	0.58437	1.40185	2.39892	calumenin, a calcium-binding protein located in the endoplasmic reticulum, involved in protein folding and sorting
475	AP2A2	2	O94973-2	0.430032	0.332852	0.0208856	0.691991	1.43309	2.07097	subunit α2 of the adaptor related protein complex 2, which is involved in linking lipid and protein membrane components with the clathrin lattice and promotes the formation of clathrin-coated vesicles, binds to the polyphosphoinositide-containing lipids in the cellular membrane
476	SOD1		A0A140VJU8	0.983255	0.11546	0.0313186	0.993275	0.46448	0.467625	superoxide dismutase 1, destroys free superoxide radicals, located in the cytoplasm
477	SLC17A5		A0A140VK69	0.53269	0.073062	0.0384875	0.839745	1.65753	1.97385	exports free sialic acid cleaved from cell surface lipids and lysosomal proteins to the cytoplasm
478	PML		P29590	0.100862	0.331727	0.0462722	0.583849	1.38674	2.37517	a transcription factor, tumor suppressor - regulates the p53 response to the oncogenic signals
479	CMPK1		P30085	0.695578	0.102438	0.0234322	0.908444	1.46148	1.60877	cytidine/uridine monophosphate kinase 1, required for the biosynthesis of nucleic acid, transfers a phosphate group from ATP to CMP, UMP, or dCMP, to form the corresponding diphosphate nucleotide
480	SHMT2		Q5BJF5	0.175533	0.143815	0.0178701	0.549059	1.75639	3.1989	serine hydroxymethyltransferase 2, located in the mitochondria, converts L-serine to glycine and tetrahydrofolate (THF) to 5,10-methylenetetrahydrofolate
481	RBMX		P38159	0.494291	0.0840617	0.0188079	0.795384	1.52004	1.91108	heterogeneous nuclear ribonucleoprotein G, co-transcribed with SNORD61, which is a part of its introns, implicated in gene transcription and alternative splicing, preferentially binds to the single-stranded 5'-CC[A/C]-rich RNA sequence motif
482	NDRG1		Q92597	0.592556	0.19581	0.0326853	1.10094	0.68873	0.625581	needed for p53-mediated caspase activation and apoptosis
483	RAB1B		Q9H0U4	0.60304	0.151428	0.0193851	0.72326	1.82131	2.51819	small GTPase, located in the cell membranes facing the cytoplasm, participates in the early secretory pathway, essential for vesicle transport between the endoplasmic reticulum and Golgi
484	RNPEP		A6NKB8	0.556681	0.0610015	0.049258	0.737917	2.06675	2.80079	arginyl aminopeptidase, participates in activation of proenzymes, cleaving basic amino acids, such as arginine and lysine from the N-terminus of partially processed proteins
485	RAC1		A4D2P1	0.234722	0.0697397	0.0135672	0.788256	1.39001	1.7634	small GTPase, associated with cellular membrane, a molecular switch, active when binds GTP and inactive when binds GDP, regulates signalling pathways
486	EIF5A		I3L397	0.808789	0.0671492	0.0466767	1.07385	1.93597	1.80283	translation initiation factor 5A, helps to resolve ribosomal stalls
487	HNRNPH1		G8JLB6	0.159021	0.0636014	0.00152398	0.806504	1.28415	1.59224	heterogeneous nuclear ribonucleoprotein H1, forms complexes with heterogeneous nuclear RNAs, a part of spliceosome
488	HAL		P42357	0.432498	0.249574	0.0241967	0.454765	2.04469	4.49614	histidine ammonia-lyase, involved in histidine catabolism, catalyzes non-oxidative deamination of L-histidine to trans-urocanic acid
489	RUVBL1		B5BUB1	0.603287	0.0740535	0.0196762	0.807739	1.85815	2.30043	RuvB like AAA ATPase 1, also has DNA helicase activity, associates with several multisubunit transcriptional complexes, involved in both ATP-dependent remodeling and histone modification
490	CORO1A		A0A024R611	0.0704596	0.684092	0.00306643	0.16623	1.18935	7.15486	coronin 1A, a crucial component of the cytoskeleton in highly motile cells, involved in cell locomotion, participates in invagination of large pieces of plasma membrane, as well as in forming protrusions of the plasma membrane
491	FKBP4		Q02790	0.351137	0.210716	0.0212916	0.657036	1.51934	2.31242	FKBP prolyl isomerase 4, interacts with interferon regulatory factor-4 to influence the gene expression in B and T lymphocytes.
492	PPA1		Q15181	0.526287	0.0514313	0.0154662	0.765391	2.15852	2.82015	inorganic pyrophosphatase 1, hydrolyzes pyrophosphate to inorganic phosphate, located in the cytoplasm
493	ATP5F1C		Q8TAS0	0.577713	0.209629	0.0484916	0.815558	1.40758	1.72591	subunit γ of the mitochondrial ATP synthase F1, synthesizes ATP, using an electrochemical gradient of protons across the inner membrane
494	ARHGDIB		A0A024RAS5	0.27315	0.159528	0.0109452	0.728715	1.49049	2.04537	RHO GDP dissociation inhibitor beta, a small GTP-binding protein, decreases the rate of GDP dissociation from RAS-like GTPases
495	PDIA6	3	Q15084-3	0.597319	0.130129	0.00146199	0.832236	1.56636	1.88211	protein disulfide isomerase, inhibits the aggregation of misfolded proteins, catalyzes thiol-disulfide interchange reactions
496	RTCB		Q9Y3I0	0.906097	0.051925	0.000544807	0.97013	1.52871	1.57578	RNA 2',3'-cyclic phosphate and 5'-OH ligase, involved in tRNA splicing and RNA repair, seals broken RNAs with 2′,3′-cyclic phosphate and 5′-OH ends in GTP-dependent manner
497	EPB41		P11171	0.0635235	0.847407	0.0234568	1.7925	0.911969	0.50877	together with spectrin and actin, constitutes the membrane-cytoskeletal network in red cells
498	CAPZA1		P52907	0.874091	0.0680093	0.00234622	0.953815	1.62466	1.70332	subunit α in F-actin capping protein, regulates the growth of the actin filament by capping the barbed end of growing actin filaments
499	ACTR2		P61160	0.826988	0.0973367	0.00138213	0.941406	1.45231	1.5427	a major constituent of the Actin Related Protein 2/3 complex (ARP2/3)
500	HMGB2		P26583	0.64064	0.109513	0.0207143	0.874952	1.43545	1.64061	a non-histone DNA binding protein, chromatin-associated protein, facilitates cooperative interactions between cis-acting proteins by promoting DNA flexibility, in DNA end-joining processes of DNA double-strand breaks repair and V(D)J recombination involved in the final ligation step
501	PGD	2	P52209-2	0.285493	0.0755927	0.00017434	0.653364	1.68852	2.58435	phosphogluconate dehydrogenase, enzyme of the pentose phosphate cycle
502	EHD1		B2R5U3	0.166798	0.203858	0.0322381	0.589322	1.6392	2.7815	involved in intracellular sorting, participates in the endocytosis of IGF1 receptors
503	PYGL	2	P06737-2	0.281515	0.10815	0.0450868	0.652938	2.25773	3.4578	glycogen phosphorylase L, releases glucose-1-phosphate from glycogen, regulated by multiple allosteric effectors and hormones
504	PPIB		V9HWC6	0.0983849	0.0537783	0.000152584	0.665754	1.41842	2.13055	peptidylprolyl isomerase B, a cyclosporine-binding protein, located in the lumen of the endoplasmic reticulum, in extracellular space, binds to cells derived from T- and B-lymphocytes
505	CALR		Q53G71	0.17482	0.116372	0.00434479	0.699567	1.47818	2.11299	calreticulin, a chaperone, located in the endoplasmic reticulum, involved in cell adhesion and surveillance of protein folding
506	PHGDH		O43175	0.0812816	0.0559757	0.00378711	0.71373	1.45333	2.03625	phosphoglycerate dehydrogenase, involved in the synthesis of L-serine in the NADH-dependent manner
507	COPA		A0A3B3IT15	0.694805	0.0629854	0.047498	0.849846	2.10788	2.48031	subunit α of COPI coat complex, which coats proteins transporting vesicles
508	PFN1		P07737	0.230177	0.296151	0.00400579	0.774159	1.22318	1.58001	profilin 1, a small actin-binding protein, regulates actin polymerization in response to extracellular signals
509	HNRNPA3	2	P51991-2	0.678833	0.0654525	0.0424915	1.20639	1.93134	1.60093	heterogeneous nuclear ribonucleoprotein A3, participates in cytoplasmic trafficking of mRNA
510	KTN1	2	Q86UP2-2	0.530063	0.0706145	0.00296098	0.804742	1.7564	2.18257	kinectin 1, an integral membrane protein, located in the membrane of endoplasmic reticulum, binds kinesin, participates in the intracellular organelle motility, binds translation elongation factor δ, involved in the assembly of the elongation factor-1 complex
511	RRBP1		A1A5C4	0.185347	0.117893	0.000439183	0.426825	1.71606	4.02054	ribosome binding protein 1, located in the membrane of the endoplasmic reticulum, participates in the secretory pathways, differentiation of the secretory cells, mediates the interaction of microtubules with endoplasmic reticulum
512	HNRNPR		O43390	0.921228	0.0521361	0.00375869	1.0286	1.63374	1.58831	heterogeneous nuclear ribonucleoprotein R, an RNA-binding protein, a part of spliceosome C complex
513	RPN1		Q6IBR0	0.618925	0.0682808	0.00621512	0.662482	2.49674	3.76877	ribophorin I, an integral membrane protein, located in the endoplasmic reticulum, a part of an N-oligosaccharyl transferase complex, which links high mannose oligosaccharides to asparagine residues found in the Asn-X-Ser/Thr consensus motif, mediates binding of ubiquitin-like domains to 26S proteasome
514	MDH2		Q75MT9	0.639661	0.0865336	0.0253598	1.13628	1.60498	1.41248	malate dehydrogenase 2, a mitochondrial enzyme, enzyme of the tricarbonic acids cycle, reversibly oxidizes malate to oxaloacetate in the NADH-dependent manner, participates in malate-aspartate shuttling between the cytoplasm and mitochondria
515	LRPPRC		E5KNY5	0.391515	0.108245	0.0112725	0.69102	1.75668	2.54215	located in the nucleus and mitochondria, participates in mRNA processing in the nucleus and exporting it to the cytoplasm, stabilizes mRNA in mitochondria, binds to the poly(A) tail of mRNA, regulates docking of PPARGC1A to the transcription factors
516	FSCN1		A0A384MEG1	0.743855	0.0953011	0.00254426	0.904458	1.55797	1.72255	fascin, organize F-actin into parallel bundles, and are required for the formation of actin-based cellular protrusions, has a role in migration, motility, adhesion and cellular interactions
517	KRT19		P08727	0.739923	0.106288	0.0276069	0.875753	0.362751	0.414217	a component of intermediate filaments, type I cytokeratin, the smallest known acidic cytokeratin. unpaired, expressed in the periderm (embryonic)
518	PRELP		Q6FHG6	0.629871	0.0568605	0.0256528	0.87157	0.470865	0.540249	a component of extracellular matrix in connective tissues, anchors the basal membrane to the underlying connective tissue interacting with type I collagen, interacts with perlecan (HSPG2)
519	TKT	2	P29401-2	0.264624	0.366059	0.0023874	0.780168	1.19092	1.52649	transketolase, an enzyme of the pentose phosphate pathway
520	CKAP4		Q8TB01	0.141869	0.0769204	0.000858235	0.429248	1.87634	4.37123	cytoskeleton associated protein 4, needed for anchoring the microtubules in the endoplasmic reticulum
521	LMNB1		P20700	0.42953	0.0612873	0.00489648	0.766893	1.77801	2.31846	laminin B1, located in nuclear lamina
522	PDIA2		B3KQT9	0.0969486	0.338665	0.00251797	0.755808	1.15555	1.5289	protein disulfide isomerase, inhibits the aggregation of misfolded proteins, catalyzes thiol-disulfide interchange reactions, also possesses estradiol-binding activity and can influence the intracellular level of estradiol
523	KRT17		Q04695	0.349545	0.094719	0.0400723	0.606102	2.85074	4.7034	a component of intermediate filaments, type I cytokeratin, normally expressed in epidermal appendages

## Sheet: S3
1	S3 Table. The enrichment analysis of proteins differentially expressed in uninvolved skin of the psoriasis patients, the top overrepresented biological pathways in the order of statistical significance
2	Term	Gene count	%	P-Value	Fold Enrichment	Benjamini	FDR	Gene names
3	platelet degranulation	6	10.7	1.5e-05	18.8	0.0076	0.021	KNG1, ITIH4, HRG, THBS1, PLG, FN1
4	cytoskeleton organization	6	10.7	0.00013	12	0.032	0.18	ANK1, APOE, EPB42, FTCD, SPTBN1, CNN2

## Sheet: S3a
1	S3a Table. The enrichment analysis of differentially expressed proteins exhibited decreased expression in uninvolved skin of the psoriasis patients, the top overrepresented biological pathways in the order of statistical significance
2	Term	Gene count	%	P-Value	Fold Enrichment	Benjamini	FDR	Gene names
3	regulation of blood coagulation	5	16.1	7.1e-07	67.1	0.00047	0.0011	KNG1, APOE, HRG, THBS1, PLG
4	regulation of coagulation	5	16.1	1.2e-06	58.9	0.0004	0.0018	KNG1, APOE, HRG, THBS1, PLG
5	negative regulation of fibrinolysis	3	9.7	5.7e-05	241.6	0.013	0.086	HRG, THBS1, PLG 28
6	response to wounding	8	25.8	6.1e-05	7.3	0.01	0.091	KNG1, C9, ITIH4, SERPIND1, C1S, THBS1, PLG, FN1
7	negative regulation of blood vessel endothelial cell migration	3	9.7	0.00014	161	0.018	0.2	APOE, THBS1, PLG
8	regulation of fibrinolysis	3	9.7	0.00014	161	0.018	0.2	HRG, THBS1, PLG
9	positive regulation of blood coagulation	3	9.7	0.00017	144.9	0.019	0.26	HRG, THBS1, PLG
10	regulation of response to external stimulus	5	16.1	0.00026	15.2	0.024	0.39	KNG1, APOE, HRG, THBS1, PLG
11	positive regulation of coagulation	3	9.7	0.0003	111.5	0.024	0.44	HRG, THBS1, PLG
12	negative regulation of endothelial cell migration	3	9.7	0.00034	103.5	0.025	0.51	APOE, THBS1, PLG
13	inflammatory response	6	19.4	0.00041	8.9	0.026	0.6	KNG1, C9, ITIH4, C1S, THBS1, FN1
14	regulation of blood vessel endothelial cell migration	3	9.7	0.00045	90.6	0.027	0.67	APOE, THBS1, PLG
15	wound healing	5	16.1	0.00052	12.6	0.028	0.78	KNG1, C9, SERPIND1, PLG, FN1
16	negative regulation of blood coagulation	3	9.7	0.00095	63	0.047	1.4	KNG1, APOE, PLG
17	acute inflammatory response	4	12.9	0.00095	19.7	0.044	1.4	C9, ITIH4, C1S, FN1
18	cellular di-, tri-valent inorganic cation homeostasis	5	16.1	0.001	10.6	0.043	1.5	KNG1, APOE, HP, CP, FTL
19	blood coagulation	4	12.9	0.0011	18.9	0.043	1.6	KNG1, C9, SERPIND1, PLG
20	coagulation	4	12.9	0.0011	18.9	0.043	1.6	KNG1, C9, SERPIND1, PLG
21	regulation of endothelial cell migration	3	9.7	0.0011	58	0.043	1.7	APOE, THBS1, PLG
22	defense response	7	22.6	0.0011	5.5	0.04	1.7	KNG1, C9, ITIH4, HP, C1S, THBS1, FN1
23	negative regulation of coagulation	3	9.7	0.0012	55.7	0.041	1.8	KNG1, APOE, PLG
24	di-, tri-valent inorganic cation homeostasis	5	16.1	0.0012	10.1	0.039	1.8	KNG1, APOE, HP, CP, FTL
25	hemostasis	4	12.9	0.0013	17.9	0.039	1.9	KNG1, C9, SERPIND1, PLG
26	cellular cation homeostasis	5	16.1	0.0015	9.5	0.044	2.2	KNG1, APOE, HP, CP, FTL
27	cellular iron ion homeostasis	3	9.7	0.0017	46.8	0.048	2.5	HP, CP, FTL

## Sheet: S4
1	S4 Table. The enrichment analysis of proteins differentially expressed in uninvolved skin of the psoriasis patients, the top overrepresented cellular components in the order of statistical significance
2	Term	Gene count	%	P-Value	Fold Enrichment	Benjamini	FDR	Gene names
3	extracellular exosome	37	66.1	3.6e-18	4.5	5.1e-16	4.3e-15	GC, NACA, C9, AHCY, S100A7, HP, ARPC5, C1S, RAB1A, PSMB7, APOE, PCBP2, ITIH4, COL12A1, TGM3, CNN2, HRG, SLC4A1, THBS1, FN1, FTL, KNG1, AK1, FTCD, BPGM, HBA2, PLG, LAP3, FBLN1, CKMT1A, KRT77, NME1, SPTBN1, MYH14, CP, SERPIND1, DCXR
4	blood microparticle	14	25	2.6e-16	31.7	1.6e-14	2.7e-13	GC, KNG1, C9, HBA2, HP, C1S, PLG, APOE, ITIH4, HRG, SLC4A1, CP, HBD, FN1
5	extracellular region	18	32.1	1.2e-06	3.8	5.8e-05	0.0014	GC, KNG1, C9, S100A7, SNCA, HP, HBA2, C1S, PLG, FBLN1, APOE, ITIH4, COL12A1, HRG, SERPIND1, CP, THBS1, FN1
6	platelet alpha granule lumen	5	8.9	1.8e-05	31.3	0.00064	0.021	KNG1, HRG, THBS1, PLG, FN1
7	cytosol	23	41.1	4.6e-05	2.4	0.0013	0.055	GC, SEC31A, AHCY, S100A7, AK1, SNCA, FTCD, BPGM, HBA2, ARPC5, RPL39, RAB1A, ALDH3A1, PSMB7, ANK1, NME1, PCBP2, HSPA4L, SPTBN1, SPTA1, MYH14, FTL, HBD
8	extracellular space	14	25	7.7e-05	3.6	0.0018	0.091	GC, KNG1, SNCA, HP, RPL39, PLG, ALDH3A1, FBLN1, APOE, COL12A1, SERPIND1, CP, THBS1, FN1
9	spectrin-associated cytoskeleton	3	5.4	0.00022	128.9	0.0044	0.26	ANK1, SPTBN1, SPTA1
10	fibrinogen complex	3	5.4	0.00028	114.6	0.005	0.33	FBLN1, THBS1, FN1
11	endocytic vesicle lumen	3	5.4	0.00093	64.5	0.015	1.1	APOE, HP, HBA2
12	extracellular matrix	6	10.7	0.0015	7	0.021	1.8	FBLN1, APOE, CRIP2, COL12A1, THBS1, FN1

## Sheet: S4a
1	S4a Table. The enrichment analysis of differentially expressed proteins exhibiting increased expression in uninvolved skin of the psoriasis patients, the top overrepresented cellular compartments in the order of statistical significance
2	Term	Gene count	%	P-Value	Fold Enrichment	Benjamini	FDR	Gene names
3	extracellular exosome	14	56	6.8e-06	3.8	0.00061	0.0074	CKMT1A, FBLN1, NACA, AHCY, S100A7, AK1, FTCD, COL12A1, TGM3, HBA2, BPGM, SLC4A1, RAB1A, DCXR
4	cytosol	13	52	0.00024	3	0.011	0.26	ANK1, AHCY, S100A7, AK1, SNCA, FTCD, HBA2, BPGM, SPTA1, RPL39, RAB1A, HBD, ALDH3A1

## Sheet: S4b
1	S4b Table. The enrichment analysis of differentially expressed proteins exhibiting decreased expression in uninvolved skin of the psoriasis patients, the top overrepresented cellular compartments in the order of statistical significance
2	Term	Gene count	%	P-Value	Fold Enrichment	Benjamini	FDR	Gene names
3	extracellular region	14	45.2	4.8e-05	3.3	0.0062	0.055	GC, KNG1, C9, IGL@, HP, C1S, PLG, APOE, ITIH4, HRG, SERPIND1, CP, THBS1, FN1
4	extracellular space	8	25.8	0.00033	5.5	0.021	0.38	GC, KNG1, APOE, HP, CP, THBS1, PLG, FN1

## Sheet: S5
1	S5 Table. The enrichment analysis of proteins differentially expressed in uninvolved skin of the psoriasis patients, the top overrepresented molecular functions in the order of statistical significance
2	Term	Gene count	%	P-Value	Fold Enrichment	Benjamini	FDR	Gene names
3	identical protein binding	11	19.6	6.8e-05	4.8	0.011	0.083	FBLN1, AHCY, APOE, NME1, SNCA, CBX3, C1S, THBS1, DCXR, FTL, FN1
4	heparin binding	6	10.7	0.00012	12.2	0.0097	0.14	KNG1, APOE, HRG, SERPIND1, THBS1, FN1
5	structural constituent of cytoskeleton	5	8.9	0.00034	14.8	0.018	0.41	ANK1, EPB42, SPTBN1, ARPC5, SPTA1

## Sheet: S5a
1	S5a Table. The enrichment analysis of differentially expressed proteins exhibited decreased expression in uninvolved skin of the psoriasis patients, the top overrepresented molecular functions in the order of statistical significance
2	Term	Gene count	%	P-Value	Fold Enrichment	Benjamini	FDR	Gene names
3	heparin binding	6	19.4	1.6e-06	28	0.0002	0.0019	KNG1, APOE, HRG, SERPIND1, THBS1, FN1
4	glycosaminoglycan binding	6	19.4	7.4e-06	20.6	0.00045	0.0086	KNG1, APOE, HRG, SERPIND1, THBS1, FN1
5	pattern binding	6	19.4	1.2e-05	18.7	0.00048	0.014	KNG1, APOE, HRG, SERPIND1, THBS1, FN1
6	polysaccharide binding	6	19.4	1.2e-05	18.7	0.00048	0.014	KNG1, APOE, HRG, SERPIND1, THBS1, FN1
7	cytoskeletal protein binding	7	22.6	0.00039	6.7	0.012	0.45	GC, NME1, APOE, SPTBN1, CNN2, MYH14, ARPC5
8	carbohydrate binding	6	19.4	0.0006	8.2	0.014	0.69	KNG1, APOE, HRG, SERPIND1, THBS1, FN1

## Sheet: S6
1	S6 Table. The enrichment analysis of differentially expressed proteins in uninvolved skin of the psoriasis patients, the top overrepresented biological pathways in the order of statistical significance
2	Term	Gene count	%	P-Value	Fold Enrichment	Benjamini	FDR	Gene names
3	translational elongation	58	15.9	8.4e-66	23.1	1.6e-62	1.4e-62	RPL18, RPL17, RPL14, RPL15, RPLP2, RPS2, RPS3, RPS3A, RPLP0, RPL10, RPL35A, RPS4X, RPS18, RPS16, RPS17, RPS14, RPS15, EEF1G, RPS13, RPS11, EEF1D, EEF1B2, RPL27A, RPL35, RPL36, RPL39, RPS25, RPL30, RPS27, RPS28, RPL32, RPL7, RPL6, RPL9, RPL8, RPL3, RPL5, RPL10A, RPL7A, RPL4, RPS20, RPS21, RPS23, RPS24, RPSA, EEF1A1, RPL26, RPL27, RPS9, RPL23A, RPS6, RPS5, RPS8, RPL28, RPL29, RPS7, RPL18A, RPL37A
4	translation	76	20.9	1.9e-51	9.2	1.8e-48	3.2e-48	EIF6, RPL18, RPL17, RPL14, RPL15, EIF5B, RPLP2, RPS2, RPS3, RPS3A, RPLP0, RPL10, RPL35A, YARS, EIF2S3, RPS4X, EIF4G1, RPS18, RPS16, RPS17, RPS14, EIF2S1, RPS15, EIF4A1, EEF1G, RPS13, RPS11, EEF1D, NACA, EEF1B2, RPL27A, RPL35, RPL36, RPL39, RPS25, EIF3C, EIF3D, RPS27, EIF3A, RPL30, RPS28, RPL7, RPL32, RPL6, RPL9, EIF3F, RPL8, RPL3, EIF3L, EIF3I, RPL5, RPL10A, RPL7A, RPL4, RPS20, RPS21, RPS23, RPS2…
5	positive regulation of ubiquitin-protein ligase activity during mitotic cell cycle	18	4.9	5e-13	10.6	3.1e-10	8.5e-10	SKP1, PSMB8, PSMA2, PSMA1, PSMB7, PSMC5, PSMA6, PSMB1, PSME1, PSMC4, PSMD12, PSME2, PSMC3, PSMD11, PSMA4, PSMA3, PSMD2, PSMD6
6	positive regulation of ubiquitin-protein ligase activity	18	4.9	8.3e-13	10.3	3.9e-10	1.4e-09	SKP1, PSMB8, PSMA2, PSMA1, PSMB7, PSMC5, PSMA6, PSMB1, PSME1, PSMC4, PSMD12, PSME2, PSMC3, PSMD11, PSMA4, PSMA3, PSMD2, PSMD6
7	regulation of ubiquitin-protein ligase activity during mitotic cell cycle	18	4.9	1.1e-12	10.2	4e-10	1.8e-09	SKP1, PSMB8, PSMA2, PSMA1, PSMB7, PSMC5, PSMA6, PSMB1, PSME1, PSMC4, PSMD12, PSME2, PSMC3, PSMD11, PSMA4, PSMA3, PSMD2, PSMD6
8	positive regulation of ligase activity	18	4.9	1.7e-12	9.9	5.5e-10	3e-09	SKP1, PSMB8, PSMA2, PSMA1, PSMB7, PSMC5, PSMA6, PSMB1, PSME1, PSMC4, PSMD12, PSME2, PSMC3, PSMD11, PSMA4, PSMA3, PSMD2, PSMD6
9	anaphase-promoting complex-dependent proteasomal ubiquitin-dependent protein catabolic process	17	4.7	3.2e-12	10.5	8.5e-10	5.4e-09	PSMB8, PSMA2, PSMA1, PSMB7, PSMC5, PSMA6, PSMB1, PSME1, PSMC4, PSMD12, PSME2, PSMC3, PSMD11, PSMA4, PSMA3, PSMD2, PSMD6
10	negative regulation of ubiquitin-protein ligase activity during mitotic cell cycle	17	4.7	3.2e-12	10.5	8.5e-10	5.4e-09	PSMB8, PSMA2, PSMA1, PSMB7, PSMC5, PSMA6, PSMB1, PSME1, PSMC4, PSMD12, PSME2, PSMC3, PSMD11, PSMA4, PSMA3, PSMD2, PSMD6
11	negative regulation of ligase activity	17	4.7	5.2e-12	10.2	1.2e-09	8.9e-09	PSMB8, PSMA2, PSMA1, PSMB7, PSMC5, PSMA6, PSMB1, PSME1, PSMC4, PSMD12, PSME2, PSMC3, PSMD11, PSMA4, PSMA3, PSMD2, PSMD6
12	negative regulation of ubiquitin-protein ligase activity	17	4.7	5.2e-12	10.2	1.2e-09	8.9e-09	PSMB8, PSMA2, PSMA1, PSMB7, PSMC5, PSMA6, PSMB1, PSME1, PSMC4, PSMD12, PSME2, PSMC3, PSMD11, PSMA4, PSMA3, PSMD2, PSMD6
13	regulation of ubiquitin-protein ligase activity	18	4.9	5.5e-12	9.3	1.2e-09	9.4e-09	SKP1, PSMB8, PSMA2, PSMA1, PSMB7, PSMC5, PSMA6, PSMB1, PSME1, PSMC4, PSMD12, PSME2, PSMC3, PSMD11, PSMA4, PSMA3, PSMD2, PSMD6
14	regulation of ligase activity	18	4.9	1.1e-11	8.9	2e-09	1.8e-08	SKP1, PSMB8, PSMA2, PSMA1, PSMB7, PSMC5, PSMA6, PSMB1, PSME1, PSMC4, PSMD12, PSME2, PSMC3, PSMD11, PSMA4, PSMA3, PSMD2, PSMD6
15	positive regulation of protein ubiquitination	18	4.9	2e-11	8.6	3.4e-09	3.4e-08	SKP1, PSMB8, PSMA2, PSMA1, PSMB7, PSMC5, PSMA6, PSMB1, PSME1, PSMC4, PSMD12, PSME2, PSMC3, PSMD11, PSMA4, PSMA3, PSMD2, PSMD6
16	ribosomal small subunit biogenesis	9	2.5	2.1e-11	32.8	3.2e-09	3.5e-08	RPS28, RPS16, RPS17, RPS14, RPS15, NPM1, RPS6, RPS7, RPS24
17	negative regulation of protein ubiquitination	17	4.7	2.7e-11	9.2	3.9e-09	4.6e-08	PSMB8, PSMA2, PSMA1, PSMB7, PSMC5, PSMA6, PSMB1, PSME1, PSMC4, PSMD12, PSME2, PSMC3, PSMD11, PSMA4, PSMA3, PSMD2, PSMD6
18	regulation of protein ubiquitination	18	4.9	3.6e-10	7.2	4.8e-08	6.1e-07	SKP1, PSMB8, PSMA2, PSMA1, PSMB7, PSMC5, PSMA6, PSMB1, PSME1, PSMC4, PSMD12, PSME2, PSMC3, PSMD11, PSMA4, PSMA3, PSMD2, PSMD6
19	negative regulation of cellular protein metabolic process	23	6.3	6.8e-10	5.1	8.5e-08	1.2e-06	HSP90AB1, SRP14, PPP2R1A, IDE, PSMB8, PSMA2, APOA4, PSMA1, PSMB7, PSMC5, G6PD, PSMA6, PSMB1, PSME1, PSMD12, PSMC4, PSME2, PSMC3, PSMD11, PSMA4, PSMA3, PSMD2, PSMD6
20	negative regulation of protein modification process	19	5.2	7.8e-10	6.4	9.1e-08	1.3e-06	PPP2R1A, PSMB8, PSMA2, PSMA1, PSMB7, PSMC5, G6PD, PSMA6, PSMB1, PSME1, PSMC4, PSMD12, PSME2, PSMC3, PSMD11, PSMA4, PSMA3, PSMD2, PSMD6
21	negative regulation of protein metabolic process	23	6.3	1.4e-09	4.9	1.6e-07	2.4e-06	HSP90AB1, SRP14, PPP2R1A, IDE, PSMB8, PSMA2, APOA4, PSMA1, PSMB7, PSMC5, G6PD, PSMA6, PSMB1, PSME1, PSMD12, PSMC4, PSME2, PSMC3, PSMD11, PSMA4, PSMA3, PSMD2, PSMD6
22	proteasomal ubiquitin-dependent protein catabolic process	17	4.7	4e-09	6.7	4.2e-07	6.9e-06	PSMB8, PSMA2, PSMA1, PSMB7, PSMC5, PSMA6, PSMB1, PSME1, PSMC4, PSMD12, PSME2, PSMC3, PSMD11, PSMA4, PSMA3, PSMD2, PSMD6
23	proteasomal protein catabolic process	17	4.7	4e-09	6.7	4.2e-07	6.9e-06	PSMB8, PSMA2, PSMA1, PSMB7, PSMC5, PSMA6, PSMB1, PSME1, PSMC4, PSMD12, PSME2, PSMC3, PSMD11, PSMA4, PSMA3, PSMD2, PSMD6
24	regulation of cellular protein metabolic process	36	9.9	8e-09	3	7.9e-07	1.4e-05	HSP90AB1, SRP14, IDE, EIF5B, APOA4, PSMB7, APOA1, PSMB1, APOE, PSMD2, PSMD6, PPP2R1A, DDX1, SKP1, RPS4X, ETF1, RPS5, PSMB8, PSMA2, EIF4G1, PSMA1, G6PD, EIF4E, PSMC5, PSMA6, PSME1, PSMD12, PSMC4, PSME2, PSMD11, HPX, PSMC3, PSMA4, EIF4H, EIF2S1, PSMA3
25	translational initiation	12	3.3	9e-09	10.7	8.4e-07	1.5e-05	EIF3C, EIF3D, EIF3A, EIF4E, RPS3A, RPS17, EIF3F, EIF2S3, EIF3L, EIF3I, RPS5, RPS3
26	ribonucleoprotein complex biogenesis	21	5.8	2.2e-08	4.7	1.9e-06	3.7e-05	EIF6, RPL35A, RPL14, DDX1, RPL26, SNRPD1, RPS6, SF3A1, RPS7, EIF3A, RPS28, RPL7, RPS16, RPS17, RPS14, RPLP0, RPS15, NPM1, RPL5, RPL7A, RPS24
27	ribosome biogenesis	17	4.7	5.6e-08	5.6	4.8e-06	9.5e-05	EIF6, RPL35A, RPL14, RPL26, RPS6, RPS7, RPS28, RPL7, RPS16, RPS17, RPLP0, RPS14, RPS15, NPM1, RPL5, RPL7A, RPS24
28	posttranscriptional regulation of gene expression	21	5.8	3e-07	4	2.5e-05	0.00052	SRP14, DHX9, DDX1, EIF5B, PRKDC, SYNCRIP, RPS4X, ETF1, RPS5, HNRNPU, YBX1, EIF4G1, APOA2, APOA1, EIF4E, EIF2S1, SERBP1, EIF4H, SND1, HSPD1, PABPC1
29	negative regulation of catalytic activity	24	6.6	4.3e-07	3.5	3.4e-05	0.00073	PPP2R1A, PSMB8, PSMA2, PSMA1, APOA2, PSMB7, APOA1, PSMC5, PSMA6, PSMB1, PSME1, PSMC4, PSMD12, APOE, PSME2, PSMC3, PSMD11, PSMA4, PSMA3, PSMD2, CSTB, HSPA5, CSTA, PSMD6
30	negative regulation of molecular function	26	7.1	9.4e-07	3.1	7.1e-05	0.0016	RPS3, APOA2, PSMB7, APOA1, PSMB1, APOE, HMOX1, PSMD2, HSPA5, PSMD6, PPP2R1A, PSMB8, PSMA2, PSMA1, PSMC5, PSMA6, PSMD12, PSMC4, PSME1, PSME2, PSMD11, PSMC3, PSMA4, PSMA3, CSTB, CSTA
31	positive regulation of protein modification process	19	5.2	9.6e-07	4.1	6.9e-05	0.0016	SKP1, PSMB8, PSMA2, PSMA1, PSMB7, PSMC5, PSMA6, PSMB1, PSME1, PSMC4, PSMD12, HPX, PSME2, PSMC3, PSMD11, PSMA4, PSMA3, PSMD2, PSMD6
32	positive regulation of cellular protein metabolic process	21	5.8	1.5e-06	3.6	0.0001	0.0025	SKP1, RPS4X, PSMB8, PSMA2, PSMA1, PSMB7, PSMC5, PSMA6, PSMB1, PSME1, PSMC4, PSMD12, APOE, HPX, PSME2, PSMC3, PSMD11, PSMA4, PSMA3, PSMD2, PSMD6
33	ribosomal large subunit biogenesis	6	1.6	2.1e-06	24.1	0.00014	0.0036	RPL35A, RPL14, RPL7, NPM1, RPL26, RPL5
34	RNA processing	34	9.3	2.3e-06	2.5	0.00015	0.0039	RPL14, SNRPD1, SYNCRIP, YBX1, HNRNPL, RPS28, HNRNPK, RPL7, TARDBP, PCBP1, PCBP2, MAGOHB, RPL5, PABPC1, RPL10A, HNRNPC, RPS24, PPP2R1A, DHX9, RPL35A, PTBP1, DDX1, RPL26, RPS6, DDX5, SF3A1, HNRNPA1, HNRNPU, RPS7, RPS16, RPS17, SFPQ, RPS14, RPS15
35	rRNA processing	13	3.6	2.8e-06	5.7	0.00017	0.0047	RPL35A, RPS28, RPL14, RPS16, RPL7, RPS17, RPS14, RPS15, RPL26, RPL5, RPS6, RPS7, RPS24
36	positive regulation of protein metabolic process	21	5.8	2.8e-06	3.5	0.00017	0.0048	SKP1, RPS4X, PSMB8, PSMA2, PSMA1, PSMB7, PSMC5, PSMA6, PSMB1, PSME1, PSMC4, PSMD12, APOE, HPX, PSME2, PSMC3, PSMD11, PSMA4, PSMA3, PSMD2, PSMD6
37	rRNA metabolic process	13	3.6	4.4e-06	5.4	0.00026	0.0074	RPL35A, RPS28, RPL14, RPS16, RPL7, RPS17, RPS14, RPS15, RPL26, RPL5, RPS6, RPS7, RPS24
38	ubiquitin-dependent protein catabolic process	20	5.5	9.9e-06	3.3	0.00056	0.017	USP5, SKP1, PSMB8, PSMA2, PSMA1, PSMB7, PSMC5, PSMA6, PSMB1, PSME1, PSMC4, PSMD12, PSME2, PSMC3, PSMD11, PSMA4, PSMA3, PSMD2, UCHL3, PSMD6
39	regulation of protein modification process	22	6	1.5e-05	3	0.00085	0.026	PPP2R1A, SKP1, PSMB8, PSMA2, PSMA1, PSMB7, APOA1, PSMC5, G6PD, PSMA6, PSMB1, PSME1, PSMC4, PSMD12, HPX, PSME2, PSMC3, PSMD11, PSMA4, PSMA3, PSMD2, PSMD6
40	peptide cross-linking	7	1.9	3.4e-05	10.8	0.0018	0.058	BGN, EPB42, TGM3, DCN, CSTA, IVL, FN1
41	protein folding	16	4.4	3.6e-05	3.6	0.0018	0.061	HSP90AB1, TCP1, HSP90AA1, FKBP3, CCT2, CCT6A, CCT3, CCT7, APOA2, CCT5, CCT4, CCT8, RUVBL2, DNAJB1, HSPD1, HSPA8
42	RNA splicing	20	5.5	9e-05	2.8	0.0046	0.15	PPP2R1A, DHX9, PTBP1, DDX1, SNRPD1, SYNCRIP, DDX5, SF3A1, HNRNPA1, HNRNPU, YBX1, HNRNPL, HNRNPK, PCBP1, TARDBP, SFPQ, PCBP2, MAGOHB, HNRNPC, PABPC1
43	mitotic cell cycle	23	6.3	0.00014	2.5	0.0071	0.25	TREX2, SKP1, PSMB8, PSMA2, PSMA1, PSMB7, PSMC5, PSMA6, PSMB1, PSME1, PSMD12, PSMC4, PSME2, PSMC3, PSMD11, TARDBP, PSMA4, PSMA3, PSMD2, PAFAH1B1, STMN1, DYNC1H1, PSMD6
44	regulation of mRNA stability	6	1.6	0.00017	10.9	0.0082	0.29	DHX9, SERBP1, SYNCRIP, PABPC1, HNRNPU, YBX1
45	epidermis development	15	4.1	0.0002	3.3	0.0095	0.35	S100A7, CRABP2, KRT10, ATP2A2, FLG, KRT16, COL1A2, KRT1, TGM3, CALML5, CSTA, COL1A1, IVL, FABP5, ASPRV1
46	iron ion homeostasis	7	1.9	0.00023	7.8	0.011	0.4	EPB42, HPX, HMOX1, HP, CP, SOD2, FTL
47	positive regulation of catalytic activity	28	7.7	0.00025	2.2	0.011	0.42	C9, RPS3, APOA4, PSMB7, APOA1, PSMB1, APOE, NPM1, PSMD2, CAP1, PSMD6, CYCS, SKP1, STAT1, PSMB8, PSMA2, PSMA1, PSMC5, PSMA6, PSME1, PSMD12, PSMC4, PSME2, PSMD11, PSMC3, PSMA4, PSMA3, HSPD1
48	regulation of RNA stability	6	1.6	0.00026	10	0.011	0.45	DHX9, SERBP1, SYNCRIP, PABPC1, HNRNPU, YBX1
49	mRNA stabilization	5	1.4	0.00041	13.4	0.017	0.7	DHX9, SYNCRIP, PABPC1, HNRNPU, YBX1
50	RNA stabilization	5	1.4	0.00041	13.4	0.017	0.7	DHX9, SYNCRIP, PABPC1, HNRNPU, YBX1
51	nuclear mRNA splicing, via spliceosome	13	3.6	0.00044	3.4	0.018	0.74	DHX9, PTBP1, SNRPD1, DDX1, HNRNPA1, SF3A1, YBX1, HNRNPU, HNRNPL, HNRNPK, PCBP1, PCBP2, HNRNPC
52	RNA splicing, via transesterification reactions with bulged adenosine as nucleophile	13	3.6	0.00044	3.4	0.018	0.74	DHX9, PTBP1, SNRPD1, DDX1, HNRNPA1, SF3A1, YBX1, HNRNPU, HNRNPL, HNRNPK, PCBP1, PCBP2, HNRNPC
53	RNA splicing, via transesterification reactions	13	3.6	0.00044	3.4	0.018	0.74	DHX9, PTBP1, SNRPD1, DDX1, HNRNPA1, SF3A1, YBX1, HNRNPU, HNRNPL, HNRNPK, PCBP1, PCBP2, HNRNPC
54	ectoderm development	15	4.1	0.00046	3	0.018	0.78	S100A7, CRABP2, KRT10, ATP2A2, FLG, KRT16, COL1A2, KRT1, TGM3, CALML5, CSTA, COL1A1, IVL, FABP5, ASPRV1
55	positive regulation of cholesterol esterification	4	1.1	0.00049	22.9	0.02	0.84	APOA4, APOA2, APOA1, APOE
56	positive regulation of molecular function	29	8	0.00072	2	0.028	1.2	C9, RPS3, APOA4, PSMB7, APOA1, PSMB1, APOE, NPM1, PSMD2, CAP1, PSMD6, CYCS, SKP1, STAT1, PSMB8, PSMA2, PSMA1, NME2, PSMC5, PSMA6, PSME1, PSMD12, PSMC4, PSME2, PSMD11, PSMC3, PSMA4, PSMA3, HSPD1
57	acute inflammatory response	10	2.7	0.00073	4.1	0.028	1.2	C8A, APOA2, C9, ITIH4, KRT1, C1R, C1S, CFD, STAT3, FN1
58	regulation of cholesterol esterification	4	1.1	0.00078	20.1	0.029	1.3	APOA4, APOA2, APOA1, APOE
59	ribonucleotide metabolic process	12	3.3	0.0011	3.3	0.04	1.9	ATP6V1A, NME2, ATP2A2, ATP1B3, ATIC, ADK, ATP6V1E1, OLA1, ATP1A1, ATP6V1B2, NDUFS1, IMPDH2
60	mRNA processing	19	5.2	0.0011	2.4	0.04	1.9	DHX9, PTBP1, DDX1, SNRPD1, SYNCRIP, DDX5, SF3A1, HNRNPA1, HNRNPU, YBX1, HNRNPL, HNRNPK, PCBP1, TARDBP, SFPQ, PCBP2, MAGOHB, HNRNPC, PABPC1
61	regulation of peptidase activity	9	2.5	0.0013	4.2	0.045	2.2	C9, CYCS, CSTB, CSTA, HSPA5, HSPD1, STAT1, A2ML1, RPS3
62	negative regulation of macromolecule metabolic process	33	9.1	0.0014	1.8	0.047	2.4	HSP90AB1, SRP14, IDE, CBX3, RPS3, APOA4, PSMB7, PSMB1, SND1, NPM1, PSMD2, PSMD6, HNRNPAB, PPP2R1A, PHB, PSMB8, STAT3, PSMA2, PSMA1, PSMC5, G6PD, PSMA6, PSME1, PSMD12, PSMC4, PSME2, PSMD11, PSMC3, PSMA4, RPS14, PHB2, PSMA3, RPS13

[truncated: 7 more sheets: S6a, S7, S7a, S7b, S8, S8a, S8b]
